# Supplementary material for: Predicting stop codon reassignment improves functional annotation of bacteriophages
Source: bioRxiv. 2023 Dec 19:2023.12.19.572299. Preprint. [Version 1] doi: 10.1101/2023.12.19.572299 (PMC10769273; doi:10.1101/2023.12.19.572299)
Supplement: Supplement 1 [file media-1.xlsx]

## Sheet: Supplementary Table 1
Dataset	ID/Accession	Taxonomy
UHGV	UHGV-0002146	root;Duplodnaviria;Heunggongvirae;Uroviricota;Caudoviricetes
UHGV	UHGV-0003464	root;Duplodnaviria;Heunggongvirae;Uroviricota;Caudoviricetes
UHGV	UHGV-0003642	root;Duplodnaviria;Heunggongvirae;Uroviricota;Caudoviricetes
UHGV	UHGV-0003691	root;Duplodnaviria;Heunggongvirae;Uroviricota;Caudoviricetes
UHGV	UHGV-0005524	root;Duplodnaviria;Heunggongvirae;Uroviricota;Caudoviricetes
UHGV	UHGV-0005961	root;Duplodnaviria;Heunggongvirae;Uroviricota;Caudoviricetes
UHGV	UHGV-0007271	root;Duplodnaviria;Heunggongvirae;Uroviricota;Caudoviricetes
UHGV	UHGV-0007369	root;Duplodnaviria;Heunggongvirae;Uroviricota;Caudoviricetes
UHGV	UHGV-0009273	root;Duplodnaviria;Heunggongvirae;Uroviricota;Caudoviricetes
UHGV	UHGV-0010227	root;Duplodnaviria;Heunggongvirae;Uroviricota;Caudoviricetes
UHGV	UHGV-0010531	root;Duplodnaviria;Heunggongvirae;Uroviricota;Caudoviricetes
UHGV	UHGV-0010749	root;Duplodnaviria;Heunggongvirae;Uroviricota;Caudoviricetes;Crassvirales;Delta-crassviridae
UHGV	UHGV-0010759	root;Duplodnaviria;Heunggongvirae;Uroviricota;Caudoviricetes
UHGV	UHGV-0010810	root;Duplodnaviria;Heunggongvirae;Uroviricota;Caudoviricetes;Crassvirales;Zeta-crassviridae
UHGV	UHGV-0010888	root;Duplodnaviria;Heunggongvirae;Uroviricota;Caudoviricetes;Crassvirales;Zeta-crassviridae
UHGV	UHGV-0011354	root;Duplodnaviria;Heunggongvirae;Uroviricota;Caudoviricetes
UHGV	UHGV-0011355	root;Duplodnaviria;Heunggongvirae;Uroviricota;Caudoviricetes
UHGV	UHGV-0011506	root;Duplodnaviria;Heunggongvirae;Uroviricota;Caudoviricetes
UHGV	UHGV-0011909	root;Duplodnaviria;Heunggongvirae;Uroviricota;Caudoviricetes
UHGV	UHGV-0012466	root;Duplodnaviria;Heunggongvirae;Uroviricota;Caudoviricetes
UHGV	UHGV-0012849	root;Duplodnaviria;Heunggongvirae;Uroviricota;Caudoviricetes
UHGV	UHGV-0013057	root;Duplodnaviria;Heunggongvirae;Uroviricota;Caudoviricetes
UHGV	UHGV-0013319	root;Duplodnaviria;Heunggongvirae;Uroviricota;Caudoviricetes;Crassvirales;Zeta-crassviridae
UHGV	UHGV-0013695	root;Duplodnaviria;Heunggongvirae;Uroviricota;Caudoviricetes;Crassvirales;Zeta-crassviridae
UHGV	UHGV-0013896	root;Duplodnaviria;Heunggongvirae;Uroviricota;Caudoviricetes
UHGV	UHGV-0014257	root;Duplodnaviria;Heunggongvirae;Uroviricota;Caudoviricetes
UHGV	UHGV-0014449	root;Duplodnaviria;Heunggongvirae;Uroviricota;Caudoviricetes;Crassvirales;Zeta-crassviridae
UHGV	UHGV-0014520	root;Duplodnaviria;Heunggongvirae;Uroviricota;Caudoviricetes;Crassvirales;Delta-crassviridae
UHGV	UHGV-0014521	root;Duplodnaviria;Heunggongvirae;Uroviricota;Caudoviricetes;Crassvirales;Delta-crassviridae
UHGV	UHGV-0014789	root;Duplodnaviria;Heunggongvirae;Uroviricota;Caudoviricetes
UHGV	UHGV-0014790	root;Duplodnaviria;Heunggongvirae;Uroviricota;Caudoviricetes
UHGV	UHGV-0014815	root;Duplodnaviria;Heunggongvirae;Uroviricota;Caudoviricetes
UHGV	UHGV-0014816	root;Duplodnaviria;Heunggongvirae;Uroviricota;Caudoviricetes
UHGV	UHGV-0014860	root;Duplodnaviria;Heunggongvirae;Uroviricota;Caudoviricetes;Crassvirales;Zeta-crassviridae
UHGV	UHGV-0015122	root;Duplodnaviria;Heunggongvirae;Uroviricota;Caudoviricetes
UHGV	UHGV-0015433	root;Duplodnaviria;Heunggongvirae;Uroviricota;Caudoviricetes;Crassvirales;Delta-crassviridae
UHGV	UHGV-0015475	root;Duplodnaviria;Heunggongvirae;Uroviricota;Caudoviricetes;Crassvirales;Delta-crassviridae
UHGV	UHGV-0015651	root;Duplodnaviria;Heunggongvirae;Uroviricota;Caudoviricetes
UHGV	UHGV-0015702	root;Duplodnaviria;Heunggongvirae;Uroviricota;Caudoviricetes
UHGV	UHGV-0015843	root;Duplodnaviria;Heunggongvirae;Uroviricota;Caudoviricetes;Crassvirales;Zeta-crassviridae
UHGV	UHGV-0015997	root;Duplodnaviria;Heunggongvirae;Uroviricota;Caudoviricetes
UHGV	UHGV-0016401	root;Duplodnaviria;Heunggongvirae;Uroviricota;Caudoviricetes
UHGV	UHGV-0016670	root;Duplodnaviria;Heunggongvirae;Uroviricota;Caudoviricetes;Crassvirales;Zeta-crassviridae
UHGV	UHGV-0016703	root;Duplodnaviria;Heunggongvirae;Uroviricota;Caudoviricetes
UHGV	UHGV-0016768	root;Duplodnaviria;Heunggongvirae;Uroviricota;Caudoviricetes
UHGV	UHGV-0016781	root;Duplodnaviria;Heunggongvirae;Uroviricota;Caudoviricetes;Crassvirales;Delta-crassviridae
UHGV	UHGV-0016789	root;Duplodnaviria;Heunggongvirae;Uroviricota;Caudoviricetes
UHGV	UHGV-0016932	root;Duplodnaviria;Heunggongvirae;Uroviricota;Caudoviricetes
UHGV	UHGV-0016941	root;Duplodnaviria;Heunggongvirae;Uroviricota;Caudoviricetes
UHGV	UHGV-0017009	root;Duplodnaviria;Heunggongvirae;Uroviricota;Caudoviricetes
UHGV	UHGV-0017341	root;Duplodnaviria;Heunggongvirae;Uroviricota;Caudoviricetes
UHGV	UHGV-0017555	root;Duplodnaviria;Heunggongvirae;Uroviricota;Caudoviricetes
UHGV	UHGV-0017589	root;Duplodnaviria;Heunggongvirae;Uroviricota;Caudoviricetes;Crassvirales;Delta-crassviridae
UHGV	UHGV-0017641	root;Duplodnaviria;Heunggongvirae;Uroviricota;Caudoviricetes;Crassvirales;Delta-crassviridae
UHGV	UHGV-0017725	root;Duplodnaviria;Heunggongvirae;Uroviricota;Caudoviricetes
UHGV	UHGV-0017774	root;Duplodnaviria;Heunggongvirae;Uroviricota;Caudoviricetes;Crassvirales;Zeta-crassviridae
UHGV	UHGV-0018047	root;Duplodnaviria;Heunggongvirae;Uroviricota;Caudoviricetes
UHGV	UHGV-0018054	root;Duplodnaviria;Heunggongvirae;Uroviricota;Caudoviricetes
UHGV	UHGV-0018104	root;Duplodnaviria;Heunggongvirae;Uroviricota;Caudoviricetes;Crassvirales;Delta-crassviridae
UHGV	UHGV-0018120	root;Duplodnaviria;Heunggongvirae;Uroviricota;Caudoviricetes;Crassvirales;Delta-crassviridae
UHGV	UHGV-0018185	root;Duplodnaviria;Heunggongvirae;Uroviricota;Caudoviricetes
UHGV	UHGV-0018205	root;Duplodnaviria;Heunggongvirae;Uroviricota;Caudoviricetes;Crassvirales;Zeta-crassviridae
UHGV	UHGV-0018241	root;Duplodnaviria;Heunggongvirae;Uroviricota;Caudoviricetes
UHGV	UHGV-0018290	root;Duplodnaviria;Heunggongvirae;Uroviricota;Caudoviricetes;Crassvirales;Zeta-crassviridae
UHGV	UHGV-0018400	root;Duplodnaviria;Heunggongvirae;Uroviricota;Caudoviricetes;Crassvirales;Zeta-crassviridae
UHGV	UHGV-0018478	root;Duplodnaviria;Heunggongvirae;Uroviricota;Caudoviricetes;Crassvirales;Delta-crassviridae
UHGV	UHGV-0018497	root;Duplodnaviria;Heunggongvirae;Uroviricota;Caudoviricetes
UHGV	UHGV-0018507	root;Duplodnaviria;Heunggongvirae;Uroviricota;Caudoviricetes
UHGV	UHGV-0018509	root;Duplodnaviria;Heunggongvirae;Uroviricota;Caudoviricetes
UHGV	UHGV-0018526	root;Duplodnaviria;Heunggongvirae;Uroviricota;Caudoviricetes
UHGV	UHGV-0018626	root;Duplodnaviria;Heunggongvirae;Uroviricota;Caudoviricetes
UHGV	UHGV-0018627	root;Duplodnaviria;Heunggongvirae;Uroviricota;Caudoviricetes;Crassvirales;Delta-crassviridae
UHGV	UHGV-0018632	root;Duplodnaviria;Heunggongvirae;Uroviricota;Caudoviricetes
UHGV	UHGV-0018722	root;Duplodnaviria;Heunggongvirae;Uroviricota;Caudoviricetes;Crassvirales;Zeta-crassviridae
UHGV	UHGV-0018736	root;Duplodnaviria;Heunggongvirae;Uroviricota;Caudoviricetes;Crassvirales;Delta-crassviridae
UHGV	UHGV-0018927	root;Duplodnaviria;Heunggongvirae;Uroviricota;Caudoviricetes;Crassvirales;Zeta-crassviridae
UHGV	UHGV-0019135	root;Duplodnaviria;Heunggongvirae;Uroviricota;Caudoviricetes;Crassvirales;Zeta-crassviridae
UHGV	UHGV-0019320	root;Duplodnaviria;Heunggongvirae;Uroviricota;Caudoviricetes;Crassvirales;Delta-crassviridae
UHGV	UHGV-0019327	root;Duplodnaviria;Heunggongvirae;Uroviricota;Caudoviricetes;Crassvirales;Delta-crassviridae
UHGV	UHGV-0019584	root;Duplodnaviria;Heunggongvirae;Uroviricota;Caudoviricetes
UHGV	UHGV-0019636	root;Duplodnaviria;Heunggongvirae;Uroviricota;Caudoviricetes
UHGV	UHGV-0019712	root;Duplodnaviria;Heunggongvirae;Uroviricota;Caudoviricetes
UHGV	UHGV-0019713	root;Duplodnaviria;Heunggongvirae;Uroviricota;Caudoviricetes
UHGV	UHGV-0019736	root;Duplodnaviria;Heunggongvirae;Uroviricota;Caudoviricetes
UHGV	UHGV-0019796	root;Duplodnaviria;Heunggongvirae;Uroviricota;Caudoviricetes
UHGV	UHGV-0019965	root;Duplodnaviria;Heunggongvirae;Uroviricota;Caudoviricetes
UHGV	UHGV-0019966	root;Duplodnaviria;Heunggongvirae;Uroviricota;Caudoviricetes
UHGV	UHGV-0019974	root;Duplodnaviria;Heunggongvirae;Uroviricota;Caudoviricetes;Crassvirales;Zeta-crassviridae
UHGV	UHGV-0019988	root;Duplodnaviria;Heunggongvirae;Uroviricota;Caudoviricetes
UHGV	UHGV-0019995	root;Duplodnaviria;Heunggongvirae;Uroviricota;Caudoviricetes
UHGV	UHGV-0020057	root;Duplodnaviria;Heunggongvirae;Uroviricota;Caudoviricetes
UHGV	UHGV-0020072	root;Duplodnaviria;Heunggongvirae;Uroviricota;Caudoviricetes
UHGV	UHGV-0020079	root;Duplodnaviria;Heunggongvirae;Uroviricota;Caudoviricetes
UHGV	UHGV-0020301	root;Duplodnaviria;Heunggongvirae;Uroviricota;Caudoviricetes;Crassvirales;Delta-crassviridae
UHGV	UHGV-0020369	root;Duplodnaviria;Heunggongvirae;Uroviricota;Caudoviricetes
UHGV	UHGV-0020372	root;Duplodnaviria;Heunggongvirae;Uroviricota;Caudoviricetes
UHGV	UHGV-0020374	root;Duplodnaviria;Heunggongvirae;Uroviricota;Caudoviricetes
UHGV	UHGV-0020416	root;Duplodnaviria;Heunggongvirae;Uroviricota;Caudoviricetes
UHGV	UHGV-0020596	root;Duplodnaviria;Heunggongvirae;Uroviricota;Caudoviricetes;Crassvirales;Zeta-crassviridae
UHGV	UHGV-0020597	root;Duplodnaviria;Heunggongvirae;Uroviricota;Caudoviricetes
UHGV	UHGV-0020891	root;Duplodnaviria;Heunggongvirae;Uroviricota;Caudoviricetes;Crassvirales;Zeta-crassviridae
UHGV	UHGV-0020911	root;Duplodnaviria;Heunggongvirae;Uroviricota;Caudoviricetes
UHGV	UHGV-0021117	root;Duplodnaviria;Heunggongvirae;Uroviricota;Caudoviricetes;Crassvirales;Delta-crassviridae
UHGV	UHGV-0021222	root;Duplodnaviria;Heunggongvirae;Uroviricota;Caudoviricetes;Crassvirales;Delta-crassviridae
UHGV	UHGV-0021308	root;Duplodnaviria;Heunggongvirae;Uroviricota;Caudoviricetes
UHGV	UHGV-0021328	root;Duplodnaviria;Heunggongvirae;Uroviricota;Caudoviricetes
UHGV	UHGV-0021333	root;Duplodnaviria;Heunggongvirae;Uroviricota;Caudoviricetes
UHGV	UHGV-0021444	root;Duplodnaviria;Heunggongvirae;Uroviricota;Caudoviricetes
UHGV	UHGV-0021653	root;Duplodnaviria;Heunggongvirae;Uroviricota;Caudoviricetes
UHGV	UHGV-0021744	root;Duplodnaviria;Heunggongvirae;Uroviricota;Caudoviricetes;Crassvirales;Delta-crassviridae
UHGV	UHGV-0021789	root;Duplodnaviria;Heunggongvirae;Uroviricota;Caudoviricetes;Crassvirales;Zeta-crassviridae
UHGV	UHGV-0021843	root;Duplodnaviria;Heunggongvirae;Uroviricota;Caudoviricetes;Crassvirales;Zeta-crassviridae
UHGV	UHGV-0022001	root;Duplodnaviria;Heunggongvirae;Uroviricota;Caudoviricetes;Crassvirales;Zeta-crassviridae
UHGV	UHGV-0022031	root;Duplodnaviria;Heunggongvirae;Uroviricota;Caudoviricetes;Crassvirales;Zeta-crassviridae
UHGV	UHGV-0022267	root;Duplodnaviria;Heunggongvirae;Uroviricota;Caudoviricetes
UHGV	UHGV-0022318	root;Duplodnaviria;Heunggongvirae;Uroviricota;Caudoviricetes
UHGV	UHGV-0022319	root;Duplodnaviria;Heunggongvirae;Uroviricota;Caudoviricetes
UHGV	UHGV-0022750	root;Duplodnaviria;Heunggongvirae;Uroviricota;Caudoviricetes;Crassvirales;Zeta-crassviridae
UHGV	UHGV-0023066	root;Duplodnaviria;Heunggongvirae;Uroviricota;Caudoviricetes
UHGV	UHGV-0023366	root;Duplodnaviria;Heunggongvirae;Uroviricota;Caudoviricetes;Crassvirales;Delta-crassviridae
UHGV	UHGV-0023553	root;Duplodnaviria;Heunggongvirae;Uroviricota;Caudoviricetes;Crassvirales;Zeta-crassviridae
UHGV	UHGV-0023714	root;Duplodnaviria;Heunggongvirae;Uroviricota;Caudoviricetes
UHGV	UHGV-0023800	root;Duplodnaviria;Heunggongvirae;Uroviricota;Caudoviricetes
UHGV	UHGV-0023835	root;Duplodnaviria;Heunggongvirae;Uroviricota;Caudoviricetes;Crassvirales;Zeta-crassviridae
UHGV	UHGV-0023954	root;Duplodnaviria;Heunggongvirae;Uroviricota;Caudoviricetes
UHGV	UHGV-0023963	root;Duplodnaviria;Heunggongvirae;Uroviricota;Caudoviricetes
UHGV	UHGV-0023978	root;Duplodnaviria;Heunggongvirae;Uroviricota;Caudoviricetes
UHGV	UHGV-0024165	root;Duplodnaviria;Heunggongvirae;Uroviricota;Caudoviricetes
UHGV	UHGV-0024329	root;Duplodnaviria;Heunggongvirae;Uroviricota;Caudoviricetes;Crassvirales;Delta-crassviridae
UHGV	UHGV-0024523	root;Duplodnaviria;Heunggongvirae;Uroviricota;Caudoviricetes;Crassvirales;Delta-crassviridae
UHGV	UHGV-0024524	root;Duplodnaviria;Heunggongvirae;Uroviricota;Caudoviricetes;Crassvirales;Delta-crassviridae
UHGV	UHGV-0024601	root;Duplodnaviria;Heunggongvirae;Uroviricota;Caudoviricetes
UHGV	UHGV-0024635	root;Duplodnaviria;Heunggongvirae;Uroviricota;Caudoviricetes
UHGV	UHGV-0024753	root;Duplodnaviria;Heunggongvirae;Uroviricota;Caudoviricetes
UHGV	UHGV-0024756	root;Duplodnaviria;Heunggongvirae;Uroviricota;Caudoviricetes
UHGV	UHGV-0025023	root;Duplodnaviria;Heunggongvirae;Uroviricota;Caudoviricetes;Crassvirales;Delta-crassviridae
UHGV	UHGV-0025413	root;Duplodnaviria;Heunggongvirae;Uroviricota;Caudoviricetes
UHGV	UHGV-0025470	root;Duplodnaviria;Heunggongvirae;Uroviricota;Caudoviricetes
UHGV	UHGV-0025569	root;Duplodnaviria;Heunggongvirae;Uroviricota;Caudoviricetes
UHGV	UHGV-0025629	root;Duplodnaviria;Heunggongvirae;Uroviricota;Caudoviricetes;Crassvirales;Delta-crassviridae
UHGV	UHGV-0025864	root;Duplodnaviria;Heunggongvirae;Uroviricota;Caudoviricetes;Crassvirales;Delta-crassviridae
UHGV	UHGV-0025869	root;Duplodnaviria;Heunggongvirae;Uroviricota;Caudoviricetes;Crassvirales;Zeta-crassviridae
UHGV	UHGV-0026039	root;Duplodnaviria;Heunggongvirae;Uroviricota;Caudoviricetes;Crassvirales;Zeta-crassviridae
UHGV	UHGV-0026041	root;Duplodnaviria;Heunggongvirae;Uroviricota;Caudoviricetes
UHGV	UHGV-0026057	root;Duplodnaviria;Heunggongvirae;Uroviricota;Caudoviricetes;Crassvirales;Zeta-crassviridae
UHGV	UHGV-0026125	root;Duplodnaviria;Heunggongvirae;Uroviricota;Caudoviricetes
UHGV	UHGV-0026210	root;Duplodnaviria;Heunggongvirae;Uroviricota;Caudoviricetes
UHGV	UHGV-0026404	root;Duplodnaviria;Heunggongvirae;Uroviricota;Caudoviricetes
UHGV	UHGV-0026472	root;Duplodnaviria;Heunggongvirae;Uroviricota;Caudoviricetes
UHGV	UHGV-0026803	root;Duplodnaviria;Heunggongvirae;Uroviricota;Caudoviricetes;Crassvirales;Delta-crassviridae
UHGV	UHGV-0026877	root;Duplodnaviria;Heunggongvirae;Uroviricota;Caudoviricetes
UHGV	UHGV-0027092	root;Duplodnaviria;Heunggongvirae;Uroviricota;Caudoviricetes
UHGV	UHGV-0027232	root;Duplodnaviria;Heunggongvirae;Uroviricota;Caudoviricetes;Crassvirales;Delta-crassviridae
UHGV	UHGV-0027374	root;Duplodnaviria;Heunggongvirae;Uroviricota;Caudoviricetes
UHGV	UHGV-0027380	root;Duplodnaviria;Heunggongvirae;Uroviricota;Caudoviricetes;Crassvirales;Delta-crassviridae
UHGV	UHGV-0027480	root;Duplodnaviria;Heunggongvirae;Uroviricota;Caudoviricetes;Crassvirales;Zeta-crassviridae
UHGV	UHGV-0027481	root;Duplodnaviria;Heunggongvirae;Uroviricota;Caudoviricetes
UHGV	UHGV-0027482	root;Duplodnaviria;Heunggongvirae;Uroviricota;Caudoviricetes;Crassvirales;Zeta-crassviridae
UHGV	UHGV-0027530	root;Duplodnaviria;Heunggongvirae;Uroviricota;Caudoviricetes
UHGV	UHGV-0027808	root;Duplodnaviria;Heunggongvirae;Uroviricota;Caudoviricetes;Crassvirales;Delta-crassviridae
UHGV	UHGV-0027948	root;Duplodnaviria;Heunggongvirae;Uroviricota;Caudoviricetes;Crassvirales;Delta-crassviridae
UHGV	UHGV-0028110	root;Duplodnaviria;Heunggongvirae;Uroviricota;Caudoviricetes
UHGV	UHGV-0028181	root;Duplodnaviria;Heunggongvirae;Uroviricota;Caudoviricetes
UHGV	UHGV-0028183	root;Duplodnaviria;Heunggongvirae;Uroviricota;Caudoviricetes
UHGV	UHGV-0028186	root;Duplodnaviria;Heunggongvirae;Uroviricota;Caudoviricetes;Crassvirales;Zeta-crassviridae
UHGV	UHGV-0028188	root;Duplodnaviria;Heunggongvirae;Uroviricota;Caudoviricetes;Crassvirales;Zeta-crassviridae
UHGV	UHGV-0028343	root;Duplodnaviria;Heunggongvirae;Uroviricota;Caudoviricetes
UHGV	UHGV-0028495	root;Duplodnaviria;Heunggongvirae;Uroviricota;Caudoviricetes
UHGV	UHGV-0028657	root;Duplodnaviria;Heunggongvirae;Uroviricota;Caudoviricetes;Crassvirales;Delta-crassviridae
UHGV	UHGV-0028665	root;Duplodnaviria;Heunggongvirae;Uroviricota;Caudoviricetes
UHGV	UHGV-0028712	root;Duplodnaviria;Heunggongvirae;Uroviricota;Caudoviricetes
UHGV	UHGV-0028884	root;Duplodnaviria;Heunggongvirae;Uroviricota;Caudoviricetes
UHGV	UHGV-0029224	root;Duplodnaviria;Heunggongvirae;Uroviricota;Caudoviricetes;Crassvirales;Delta-crassviridae
UHGV	UHGV-0029782	root;Duplodnaviria;Heunggongvirae;Uroviricota;Caudoviricetes
UHGV	UHGV-0029784	root;Duplodnaviria;Heunggongvirae;Uroviricota;Caudoviricetes
UHGV	UHGV-0029789	root;Duplodnaviria;Heunggongvirae;Uroviricota;Caudoviricetes
UHGV	UHGV-0029969	root;Duplodnaviria;Heunggongvirae;Uroviricota;Caudoviricetes
UHGV	UHGV-0030183	root;Duplodnaviria;Heunggongvirae;Uroviricota;Caudoviricetes;Crassvirales;Zeta-crassviridae
UHGV	UHGV-0030189	root;Duplodnaviria;Heunggongvirae;Uroviricota;Caudoviricetes
UHGV	UHGV-0030390	root;Duplodnaviria;Heunggongvirae;Uroviricota;Caudoviricetes
UHGV	UHGV-0030495	root;Duplodnaviria;Heunggongvirae;Uroviricota;Caudoviricetes
UHGV	UHGV-0030532	root;Duplodnaviria;Heunggongvirae;Uroviricota;Caudoviricetes
UHGV	UHGV-0031202	root;Duplodnaviria;Heunggongvirae;Uroviricota;Caudoviricetes;Crassvirales;Delta-crassviridae
UHGV	UHGV-0031398	root;Duplodnaviria;Heunggongvirae;Uroviricota;Caudoviricetes;Crassvirales;Zeta-crassviridae
UHGV	UHGV-0031668	root;Duplodnaviria;Heunggongvirae;Uroviricota;Caudoviricetes
UHGV	UHGV-0031711	root;Duplodnaviria;Heunggongvirae;Uroviricota;Caudoviricetes;Crassvirales;Delta-crassviridae
UHGV	UHGV-0031718	root;Duplodnaviria;Heunggongvirae;Uroviricota;Caudoviricetes
UHGV	UHGV-0031768	root;Duplodnaviria;Heunggongvirae;Uroviricota;Caudoviricetes
UHGV	UHGV-0031850	root;Duplodnaviria;Heunggongvirae;Uroviricota;Caudoviricetes
UHGV	UHGV-0032318	root;Duplodnaviria;Heunggongvirae;Uroviricota;Caudoviricetes;Crassvirales;Zeta-crassviridae
UHGV	UHGV-0032590	root;Duplodnaviria;Heunggongvirae;Uroviricota;Caudoviricetes
UHGV	UHGV-0032864	root;Duplodnaviria;Heunggongvirae;Uroviricota;Caudoviricetes
UHGV	UHGV-0032894	root;Duplodnaviria;Heunggongvirae;Uroviricota;Caudoviricetes
UHGV	UHGV-0033119	root;Duplodnaviria;Heunggongvirae;Uroviricota;Caudoviricetes
UHGV	UHGV-0033269	root;Duplodnaviria;Heunggongvirae;Uroviricota;Caudoviricetes
UHGV	UHGV-0033366	root;Duplodnaviria;Heunggongvirae;Uroviricota;Caudoviricetes
UHGV	UHGV-0033491	root;Duplodnaviria;Heunggongvirae;Uroviricota;Caudoviricetes
UHGV	UHGV-0034158	root;Duplodnaviria;Heunggongvirae;Uroviricota;Caudoviricetes
UHGV	UHGV-0034230	root;Duplodnaviria;Heunggongvirae;Uroviricota;Caudoviricetes;Crassvirales;Zeta-crassviridae
UHGV	UHGV-0034301	root;Duplodnaviria;Heunggongvirae;Uroviricota;Caudoviricetes
UHGV	UHGV-0034306	root;Duplodnaviria;Heunggongvirae;Uroviricota;Caudoviricetes;Crassvirales;Zeta-crassviridae
UHGV	UHGV-0034358	root;Duplodnaviria;Heunggongvirae;Uroviricota;Caudoviricetes
UHGV	UHGV-0034376	root;Duplodnaviria;Heunggongvirae;Uroviricota;Caudoviricetes;Crassvirales;Zeta-crassviridae
UHGV	UHGV-0034414	root;Duplodnaviria;Heunggongvirae;Uroviricota;Caudoviricetes;Crassvirales;Delta-crassviridae
UHGV	UHGV-0034573	root;Duplodnaviria;Heunggongvirae;Uroviricota;Caudoviricetes
UHGV	UHGV-0034783	root;Duplodnaviria;Heunggongvirae;Uroviricota;Caudoviricetes;Crassvirales;Zeta-crassviridae
UHGV	UHGV-0034821	root;Duplodnaviria;Heunggongvirae;Uroviricota;Caudoviricetes
UHGV	UHGV-0035239	root;Duplodnaviria;Heunggongvirae;Uroviricota;Caudoviricetes;Crassvirales;Zeta-crassviridae
UHGV	UHGV-0035400	root;Duplodnaviria;Heunggongvirae;Uroviricota;Caudoviricetes;Crassvirales;Beta-crassviridae
UHGV	UHGV-0036065	root;Duplodnaviria;Heunggongvirae;Uroviricota;Caudoviricetes
UHGV	UHGV-0036562	root;Duplodnaviria;Heunggongvirae;Uroviricota;Caudoviricetes;Crassvirales;Zeta-crassviridae
UHGV	UHGV-0036642	root;Duplodnaviria;Heunggongvirae;Uroviricota;Caudoviricetes;Crassvirales;Delta-crassviridae
UHGV	UHGV-0036695	root;Duplodnaviria;Heunggongvirae;Uroviricota;Caudoviricetes
UHGV	UHGV-0036949	root;Duplodnaviria;Heunggongvirae;Uroviricota;Caudoviricetes
UHGV	UHGV-0037868	root;Duplodnaviria;Heunggongvirae;Uroviricota;Caudoviricetes;Crassvirales;Delta-crassviridae
UHGV	UHGV-0038434	root;Duplodnaviria;Heunggongvirae;Uroviricota;Caudoviricetes;Crassvirales;Zeta-crassviridae
UHGV	UHGV-0038472	root;Duplodnaviria;Heunggongvirae;Uroviricota;Caudoviricetes
UHGV	UHGV-0039198	root;Duplodnaviria;Heunggongvirae;Uroviricota;Caudoviricetes;Crassvirales;Delta-crassviridae
UHGV	UHGV-0039319	root;Duplodnaviria;Heunggongvirae;Uroviricota;Caudoviricetes;Crassvirales;Delta-crassviridae
UHGV	UHGV-0039650	root;Duplodnaviria;Heunggongvirae;Uroviricota;Caudoviricetes
UHGV	UHGV-0040219	root;Duplodnaviria;Heunggongvirae;Uroviricota;Caudoviricetes
UHGV	UHGV-0040501	root;Duplodnaviria;Heunggongvirae;Uroviricota;Caudoviricetes;Crassvirales;Delta-crassviridae
UHGV	UHGV-0040505	root;Duplodnaviria;Heunggongvirae;Uroviricota;Caudoviricetes;Crassvirales;Delta-crassviridae
UHGV	UHGV-0040549	root;Duplodnaviria;Heunggongvirae;Uroviricota;Caudoviricetes;Crassvirales;Delta-crassviridae
UHGV	UHGV-0040776	root;Duplodnaviria;Heunggongvirae;Uroviricota;Caudoviricetes
UHGV	UHGV-0041069	root;Duplodnaviria;Heunggongvirae;Uroviricota;Caudoviricetes
UHGV	UHGV-0041247	root;Duplodnaviria;Heunggongvirae;Uroviricota;Caudoviricetes;Crassvirales;Delta-crassviridae
UHGV	UHGV-0041276	root;Duplodnaviria;Heunggongvirae;Uroviricota;Caudoviricetes
UHGV	UHGV-0045490	root;Duplodnaviria;Heunggongvirae;Uroviricota;Caudoviricetes
UHGV	UHGV-0048726	root;Duplodnaviria;Heunggongvirae;Uroviricota;Caudoviricetes;Crassvirales;Delta-crassviridae
UHGV	UHGV-0053851	root;Duplodnaviria;Heunggongvirae;Uroviricota;Caudoviricetes
UHGV	UHGV-0054102	root;Duplodnaviria;Heunggongvirae;Uroviricota;Caudoviricetes;Crassvirales;Zeta-crassviridae
UHGV	UHGV-0058012	root;Duplodnaviria;Heunggongvirae;Uroviricota;Caudoviricetes
UHGV	UHGV-0063345	root;Duplodnaviria;Heunggongvirae;Uroviricota;Caudoviricetes;Crassvirales;Delta-crassviridae
UHGV	UHGV-0078424	root;Duplodnaviria;Heunggongvirae;Uroviricota;Caudoviricetes
UHGV	UHGV-0078434	root;Duplodnaviria;Heunggongvirae;Uroviricota;Caudoviricetes;Crassvirales;Delta-crassviridae
UHGV	UHGV-0078822	root;Duplodnaviria;Heunggongvirae;Uroviricota;Caudoviricetes
UHGV	UHGV-0080972	root;Duplodnaviria;Heunggongvirae;Uroviricota;Caudoviricetes
UHGV	UHGV-0088156	root;Duplodnaviria;Heunggongvirae;Uroviricota;Caudoviricetes;Crassvirales;Delta-crassviridae
UHGV	UHGV-0088899	root;Duplodnaviria;Heunggongvirae;Uroviricota;Caudoviricetes;Crassvirales;Zeta-crassviridae
UHGV	UHGV-0090960	root;Duplodnaviria;Heunggongvirae;Uroviricota;Caudoviricetes;Crassvirales;Delta-crassviridae
UHGV	UHGV-0092380	root;Duplodnaviria;Heunggongvirae;Uroviricota;Caudoviricetes
UHGV	UHGV-0092524	root;Duplodnaviria;Heunggongvirae;Uroviricota;Caudoviricetes
UHGV	UHGV-0096127	root;Duplodnaviria;Heunggongvirae;Uroviricota;Caudoviricetes;Crassvirales;Delta-crassviridae
UHGV	UHGV-0096317	root;Duplodnaviria;Heunggongvirae;Uroviricota;Caudoviricetes
UHGV	UHGV-0097872	root;Duplodnaviria;Heunggongvirae;Uroviricota;Caudoviricetes;Crassvirales;Delta-crassviridae
UHGV	UHGV-0101929	root;Duplodnaviria;Heunggongvirae;Uroviricota;Caudoviricetes;Autographiviridae
UHGV	UHGV-0107652	root;Duplodnaviria;Heunggongvirae;Uroviricota;Caudoviricetes
UHGV	UHGV-0108945	root;Duplodnaviria;Heunggongvirae;Uroviricota;Caudoviricetes
UHGV	UHGV-0109435	root;Duplodnaviria;Heunggongvirae;Uroviricota;Caudoviricetes
UHGV	UHGV-0110323	root;Duplodnaviria;Heunggongvirae;Uroviricota;Caudoviricetes
UHGV	UHGV-0111350	root;Duplodnaviria;Heunggongvirae;Uroviricota;Caudoviricetes;Crassvirales;Delta-crassviridae
UHGV	UHGV-0117432	root;Duplodnaviria;Heunggongvirae;Uroviricota;Caudoviricetes
UHGV	UHGV-0119014	root;Duplodnaviria;Heunggongvirae;Uroviricota;Caudoviricetes
UHGV	UHGV-0119048	root;Duplodnaviria;Heunggongvirae;Uroviricota;Caudoviricetes
UHGV	UHGV-0119053	root;Duplodnaviria;Heunggongvirae;Uroviricota;Caudoviricetes
UHGV	UHGV-0129560	root;Duplodnaviria;Heunggongvirae;Uroviricota;Caudoviricetes;Crassvirales;Delta-crassviridae
UHGV	UHGV-0131734	root;Duplodnaviria;Heunggongvirae;Uroviricota;Caudoviricetes;Crassvirales;Delta-crassviridae
UHGV	UHGV-0133821	root;Duplodnaviria;Heunggongvirae;Uroviricota;Caudoviricetes;Crassvirales;Delta-crassviridae
UHGV	UHGV-0136287	root;Duplodnaviria;Heunggongvirae;Uroviricota;Caudoviricetes;Crassvirales;Delta-crassviridae
UHGV	UHGV-0138778	root;Duplodnaviria;Heunggongvirae;Uroviricota;Caudoviricetes
UHGV	UHGV-0141816	root;Duplodnaviria;Heunggongvirae;Uroviricota;Caudoviricetes;Crassvirales;Delta-crassviridae
UHGV	UHGV-0144855	root;Duplodnaviria;Heunggongvirae;Uroviricota;Caudoviricetes;Crassvirales;Delta-crassviridae
UHGV	UHGV-0165017	root;Duplodnaviria;Heunggongvirae;Uroviricota;Caudoviricetes;Crassvirales;Delta-crassviridae
UHGV	UHGV-0165552	root;Duplodnaviria;Heunggongvirae;Uroviricota;Caudoviricetes
UHGV	UHGV-0165688	root;Duplodnaviria;Heunggongvirae;Uroviricota;Caudoviricetes;Crassvirales;Zeta-crassviridae
UHGV	UHGV-0165781	root;Duplodnaviria;Heunggongvirae;Uroviricota;Caudoviricetes
UHGV	UHGV-0168495	root;Duplodnaviria;Heunggongvirae;Uroviricota;Caudoviricetes;Crassvirales;Delta-crassviridae
UHGV	UHGV-0170400	root;Duplodnaviria;Heunggongvirae;Uroviricota;Caudoviricetes
UHGV	UHGV-0172810	root;Duplodnaviria;Heunggongvirae;Uroviricota;Caudoviricetes;Crassvirales;Delta-crassviridae
UHGV	UHGV-0173037	root;Duplodnaviria;Heunggongvirae;Uroviricota;Caudoviricetes
UHGV	UHGV-0173417	root;Duplodnaviria;Heunggongvirae;Uroviricota;Caudoviricetes;Crassvirales;Delta-crassviridae
UHGV	UHGV-0173825	root;Duplodnaviria;Heunggongvirae;Uroviricota;Caudoviricetes
UHGV	UHGV-0174104	root;Duplodnaviria;Heunggongvirae;Uroviricota;Caudoviricetes
UHGV	UHGV-0176102	root;Duplodnaviria;Heunggongvirae;Uroviricota;Caudoviricetes;Crassvirales;Delta-crassviridae
UHGV	UHGV-0176362	root;Duplodnaviria;Heunggongvirae;Uroviricota;Caudoviricetes
UHGV	UHGV-0176424	root;Duplodnaviria;Heunggongvirae;Uroviricota;Caudoviricetes;Crassvirales;Zeta-crassviridae
UHGV	UHGV-0178009	root;Duplodnaviria;Heunggongvirae;Uroviricota;Caudoviricetes
UHGV	UHGV-0178112	root;Duplodnaviria;Heunggongvirae;Uroviricota;Caudoviricetes;Crassvirales;Delta-crassviridae
UHGV	UHGV-0178118	root;Duplodnaviria;Heunggongvirae;Uroviricota;Caudoviricetes;Crassvirales;Delta-crassviridae
UHGV	UHGV-0178858	root;Duplodnaviria;Heunggongvirae;Uroviricota;Caudoviricetes
UHGV	UHGV-0179125	root;Duplodnaviria;Heunggongvirae;Uroviricota;Caudoviricetes
UHGV	UHGV-0179226	root;Duplodnaviria;Heunggongvirae;Uroviricota;Caudoviricetes
UHGV	UHGV-0179457	root;Duplodnaviria;Heunggongvirae;Uroviricota;Caudoviricetes
UHGV	UHGV-0179802	root;Duplodnaviria;Heunggongvirae;Uroviricota;Caudoviricetes;Crassvirales;Delta-crassviridae
UHGV	UHGV-0180380	root;Duplodnaviria;Heunggongvirae;Uroviricota;Caudoviricetes;Crassvirales;Delta-crassviridae
UHGV	UHGV-0181752	root;Duplodnaviria;Heunggongvirae;Uroviricota;Caudoviricetes
UHGV	UHGV-0182048	root;Duplodnaviria;Heunggongvirae;Uroviricota;Caudoviricetes;Crassvirales;Zeta-crassviridae
UHGV	UHGV-0184911	root;Duplodnaviria;Heunggongvirae;Uroviricota;Caudoviricetes;Crassvirales;Delta-crassviridae
UHGV	UHGV-0187181	root;Duplodnaviria;Heunggongvirae;Uroviricota;Caudoviricetes
UHGV	UHGV-0190074	root;Duplodnaviria;Heunggongvirae;Uroviricota;Caudoviricetes
UHGV	UHGV-0193769	root;Duplodnaviria;Heunggongvirae;Uroviricota;Caudoviricetes;Crassvirales;Delta-crassviridae
UHGV	UHGV-0195023	root;Duplodnaviria;Heunggongvirae;Uroviricota;Caudoviricetes;Crassvirales;Delta-crassviridae
UHGV	UHGV-0195697	root;Duplodnaviria;Heunggongvirae;Uroviricota;Caudoviricetes;Crassvirales;Delta-crassviridae
UHGV	UHGV-0196493	root;Duplodnaviria;Heunggongvirae;Uroviricota;Caudoviricetes;Crassvirales;Delta-crassviridae
UHGV	UHGV-0196955	root;Duplodnaviria;Heunggongvirae;Uroviricota;Caudoviricetes;Crassvirales;Zeta-crassviridae
UHGV	UHGV-0198294	root;Duplodnaviria;Heunggongvirae;Uroviricota;Caudoviricetes;Crassvirales;Zeta-crassviridae
UHGV	UHGV-0202613	root;Duplodnaviria;Heunggongvirae;Uroviricota;Caudoviricetes
UHGV	UHGV-0202876	root;Duplodnaviria;Heunggongvirae;Uroviricota;Caudoviricetes;Crassvirales;Delta-crassviridae
UHGV	UHGV-0203083	root;Duplodnaviria;Heunggongvirae;Uroviricota;Caudoviricetes
UHGV	UHGV-0203656	root;Duplodnaviria;Heunggongvirae;Uroviricota;Caudoviricetes;Crassvirales;Delta-crassviridae
UHGV	UHGV-0203700	root;Duplodnaviria;Heunggongvirae;Uroviricota;Caudoviricetes;Crassvirales;Zeta-crassviridae
UHGV	UHGV-0205009	root;Duplodnaviria;Heunggongvirae;Uroviricota;Caudoviricetes
UHGV	UHGV-0205103	root;Duplodnaviria;Heunggongvirae;Uroviricota;Caudoviricetes;Crassvirales;Zeta-crassviridae
UHGV	UHGV-0205369	root;Duplodnaviria;Heunggongvirae;Uroviricota;Caudoviricetes;Crassvirales;Delta-crassviridae
UHGV	UHGV-0205798	root;Duplodnaviria;Heunggongvirae;Uroviricota;Caudoviricetes
UHGV	UHGV-0205976	root;Duplodnaviria;Heunggongvirae;Uroviricota;Caudoviricetes;Crassvirales;Zeta-crassviridae
UHGV	UHGV-0206434	root;Duplodnaviria;Heunggongvirae;Uroviricota;Caudoviricetes;Crassvirales;Delta-crassviridae
UHGV	UHGV-0206919	root;Duplodnaviria;Heunggongvirae;Uroviricota;Caudoviricetes;Crassvirales;Delta-crassviridae
UHGV	UHGV-0207232	root;Duplodnaviria;Heunggongvirae;Uroviricota;Caudoviricetes;Crassvirales;Delta-crassviridae
UHGV	UHGV-0207773	root;Duplodnaviria;Heunggongvirae;Uroviricota;Caudoviricetes;Crassvirales;Beta-crassviridae
UHGV	UHGV-0208234	root;Duplodnaviria;Heunggongvirae;Uroviricota;Caudoviricetes;Crassvirales;Zeta-crassviridae
UHGV	UHGV-0209058	root;Duplodnaviria;Heunggongvirae;Uroviricota;Caudoviricetes;Crassvirales;Delta-crassviridae
UHGV	UHGV-0209194	root;Duplodnaviria;Heunggongvirae;Uroviricota;Caudoviricetes
UHGV	UHGV-0209337	root;Duplodnaviria;Heunggongvirae;Uroviricota;Caudoviricetes
UHGV	UHGV-0209584	root;Duplodnaviria;Heunggongvirae;Uroviricota;Caudoviricetes;Crassvirales;Delta-crassviridae
UHGV	UHGV-0209661	root;Duplodnaviria;Heunggongvirae;Uroviricota;Caudoviricetes
UHGV	UHGV-0210041	root;Duplodnaviria;Heunggongvirae;Uroviricota;Caudoviricetes
UHGV	UHGV-0210805	root;Duplodnaviria;Heunggongvirae;Uroviricota;Caudoviricetes
UHGV	UHGV-0210890	root;Duplodnaviria;Heunggongvirae;Uroviricota;Caudoviricetes;Crassvirales;Delta-crassviridae
UHGV	UHGV-0210936	root;Duplodnaviria;Heunggongvirae;Uroviricota;Caudoviricetes;Crassvirales;Zeta-crassviridae
UHGV	UHGV-0211324	root;Duplodnaviria;Heunggongvirae;Uroviricota;Caudoviricetes;Crassvirales;Delta-crassviridae
UHGV	UHGV-0211894	root;Duplodnaviria;Heunggongvirae;Uroviricota;Caudoviricetes;Crassvirales;Delta-crassviridae
UHGV	UHGV-0212914	root;Duplodnaviria;Heunggongvirae;Uroviricota;Caudoviricetes;Crassvirales;Delta-crassviridae
UHGV	UHGV-0212953	root;Duplodnaviria;Heunggongvirae;Uroviricota;Caudoviricetes;Crassvirales;Delta-crassviridae
UHGV	UHGV-0213101	root;Monodnaviria;Sangervirae;Phixviricota;Malgrandaviricetes;Petitvirales;Microviridae;Gokushovirinae
UHGV	UHGV-0213635	root;Duplodnaviria;Heunggongvirae;Uroviricota;Caudoviricetes;Crassvirales;Zeta-crassviridae
UHGV	UHGV-0213703	root;Duplodnaviria;Heunggongvirae;Uroviricota;Caudoviricetes;Crassvirales;Delta-crassviridae
UHGV	UHGV-0214904	root;Duplodnaviria;Heunggongvirae;Uroviricota;Caudoviricetes
UHGV	UHGV-0218021	root;Duplodnaviria;Heunggongvirae;Uroviricota;Caudoviricetes
UHGV	UHGV-0218650	root;Duplodnaviria;Heunggongvirae;Uroviricota;Caudoviricetes;Crassvirales;Zeta-crassviridae
UHGV	UHGV-0222851	root;Duplodnaviria;Heunggongvirae;Uroviricota;Caudoviricetes;Crassvirales;Delta-crassviridae
UHGV	UHGV-0224477	root;Duplodnaviria;Heunggongvirae;Uroviricota;Caudoviricetes;Crassvirales;Delta-crassviridae
UHGV	UHGV-0227622	root;Duplodnaviria;Heunggongvirae;Uroviricota;Caudoviricetes;Crassvirales;Zeta-crassviridae
UHGV	UHGV-0229819	root;Duplodnaviria;Heunggongvirae;Uroviricota;Caudoviricetes;Crassvirales;Delta-crassviridae
UHGV	UHGV-0230200	root;Duplodnaviria;Heunggongvirae;Uroviricota;Caudoviricetes;Crassvirales;Delta-crassviridae
UHGV	UHGV-0232347	root;Duplodnaviria;Heunggongvirae;Uroviricota;Caudoviricetes;Crassvirales;Zeta-crassviridae
UHGV	UHGV-0233972	root;Duplodnaviria;Heunggongvirae;Uroviricota;Caudoviricetes;Crassvirales;Delta-crassviridae
UHGV	UHGV-0235535	root;Duplodnaviria;Heunggongvirae;Uroviricota;Caudoviricetes;Crassvirales;Delta-crassviridae
UHGV	UHGV-0238761	root;Duplodnaviria;Heunggongvirae;Uroviricota;Caudoviricetes;Crassvirales;Delta-crassviridae
UHGV	UHGV-0239863	root;Duplodnaviria;Heunggongvirae;Uroviricota;Caudoviricetes
UHGV	UHGV-0240167	root;Duplodnaviria;Heunggongvirae;Uroviricota;Caudoviricetes
UHGV	UHGV-0240406	root;Duplodnaviria;Heunggongvirae;Uroviricota;Caudoviricetes
UHGV	UHGV-0241625	root;Duplodnaviria;Heunggongvirae;Uroviricota;Caudoviricetes;Crassvirales;Delta-crassviridae
UHGV	UHGV-0244584	root;Duplodnaviria;Heunggongvirae;Uroviricota;Caudoviricetes
UHGV	UHGV-0245853	root;Duplodnaviria;Heunggongvirae;Uroviricota;Caudoviricetes;Crassvirales;Delta-crassviridae
UHGV	UHGV-0249038	root;Duplodnaviria;Heunggongvirae;Uroviricota;Caudoviricetes
UHGV	UHGV-0252765	root;Duplodnaviria;Heunggongvirae;Uroviricota;Caudoviricetes;Crassvirales;Delta-crassviridae
UHGV	UHGV-0268027	root;Duplodnaviria;Heunggongvirae;Uroviricota;Caudoviricetes
UHGV	UHGV-0269782	root;Duplodnaviria;Heunggongvirae;Uroviricota;Caudoviricetes;Crassvirales;Delta-crassviridae
UHGV	UHGV-0269953	root;Duplodnaviria;Heunggongvirae;Uroviricota;Caudoviricetes;Crassvirales;Delta-crassviridae
UHGV	UHGV-0273973	root;Duplodnaviria;Heunggongvirae;Uroviricota;Caudoviricetes;Crassvirales;Delta-crassviridae
UHGV	UHGV-0274802	root;Duplodnaviria;Heunggongvirae;Uroviricota;Caudoviricetes
UHGV	UHGV-0276955	root;Duplodnaviria;Heunggongvirae;Uroviricota;Caudoviricetes;Crassvirales;Delta-crassviridae
UHGV	UHGV-0278750	root;Duplodnaviria;Heunggongvirae;Uroviricota;Caudoviricetes;Crassvirales;Zeta-crassviridae
UHGV	UHGV-0284651	root;Duplodnaviria;Heunggongvirae;Uroviricota;Caudoviricetes;Crassvirales;Delta-crassviridae
UHGV	UHGV-0285426	root;Duplodnaviria;Heunggongvirae;Uroviricota;Caudoviricetes;Crassvirales;Zeta-crassviridae
UHGV	UHGV-0287887	root;Duplodnaviria;Heunggongvirae;Uroviricota;Caudoviricetes
UHGV	UHGV-0288909	root;Duplodnaviria;Heunggongvirae;Uroviricota;Caudoviricetes;Crassvirales;Zeta-crassviridae
UHGV	UHGV-0289155	root;Duplodnaviria;Heunggongvirae;Uroviricota;Caudoviricetes;Crassvirales;Zeta-crassviridae
UHGV	UHGV-0301635	root;Monodnaviria;Sangervirae;Phixviricota;Malgrandaviricetes;Petitvirales;Microviridae
UHGV	UHGV-0304183	root;Duplodnaviria;Heunggongvirae;Uroviricota;Caudoviricetes;Crassvirales;Delta-crassviridae
UHGV	UHGV-0305847	root;Duplodnaviria;Heunggongvirae;Uroviricota;Caudoviricetes
UHGV	UHGV-0312611	root;Duplodnaviria;Heunggongvirae;Uroviricota;Caudoviricetes
UHGV	UHGV-0314874	root;Monodnaviria;Sangervirae;Phixviricota;Malgrandaviricetes;Petitvirales;Microviridae
UHGV	UHGV-0324903	root;Duplodnaviria;Heunggongvirae;Uroviricota;Caudoviricetes;Crassvirales;Zeta-crassviridae
UHGV	UHGV-0325988	root;Duplodnaviria;Heunggongvirae;Uroviricota;Caudoviricetes
UHGV	UHGV-0329742	root;Duplodnaviria;Heunggongvirae;Uroviricota;Caudoviricetes;Crassvirales;Delta-crassviridae
UHGV	UHGV-0329953	root;Duplodnaviria;Heunggongvirae;Uroviricota;Caudoviricetes
UHGV	UHGV-0331633	root;Duplodnaviria;Heunggongvirae;Uroviricota;Caudoviricetes;Crassvirales;Delta-crassviridae
UHGV	UHGV-0332797	root;Duplodnaviria;Heunggongvirae;Uroviricota;Caudoviricetes
UHGV	UHGV-0335066	root;Duplodnaviria;Heunggongvirae;Uroviricota;Caudoviricetes;Crassvirales;Delta-crassviridae
UHGV	UHGV-0335614	root;Duplodnaviria;Heunggongvirae;Uroviricota;Caudoviricetes;Crassvirales;Delta-crassviridae
UHGV	UHGV-0336262	root;Duplodnaviria;Heunggongvirae;Uroviricota;Caudoviricetes;Crassvirales;Zeta-crassviridae
UHGV	UHGV-0336264	root;Duplodnaviria;Heunggongvirae;Uroviricota;Caudoviricetes;Crassvirales;Delta-crassviridae
UHGV	UHGV-0337301	root;Duplodnaviria;Heunggongvirae;Uroviricota;Caudoviricetes;Crassvirales;Delta-crassviridae
UHGV	UHGV-0338250	root;Duplodnaviria;Heunggongvirae;Uroviricota;Caudoviricetes
UHGV	UHGV-0338794	root;Duplodnaviria;Heunggongvirae;Uroviricota;Caudoviricetes;Crassvirales;Delta-crassviridae
UHGV	UHGV-0339154	root;Duplodnaviria;Heunggongvirae;Uroviricota;Caudoviricetes;Crassvirales;Delta-crassviridae
UHGV	UHGV-0340555	root;Duplodnaviria;Heunggongvirae;Uroviricota;Caudoviricetes
UHGV	UHGV-0340557	root;Duplodnaviria;Heunggongvirae;Uroviricota;Caudoviricetes
UHGV	UHGV-0343501	root;Duplodnaviria;Heunggongvirae;Uroviricota;Caudoviricetes
UHGV	UHGV-0349539	root;Duplodnaviria;Heunggongvirae;Uroviricota;Caudoviricetes
UHGV	UHGV-0353176	root;Duplodnaviria;Heunggongvirae;Uroviricota;Caudoviricetes;Crassvirales;Zeta-crassviridae
UHGV	UHGV-0354600	root;Duplodnaviria;Heunggongvirae;Uroviricota;Caudoviricetes;Crassvirales;Delta-crassviridae
UHGV	UHGV-0362830	root;Duplodnaviria;Heunggongvirae;Uroviricota;Caudoviricetes
UHGV	UHGV-0367904	root;Duplodnaviria;Heunggongvirae;Uroviricota;Caudoviricetes;Crassvirales;Zeta-crassviridae
UHGV	UHGV-0368567	root;Duplodnaviria;Heunggongvirae;Uroviricota;Caudoviricetes;Crassvirales;Delta-crassviridae
UHGV	UHGV-0369362	root;Duplodnaviria;Heunggongvirae;Uroviricota;Caudoviricetes;Crassvirales;Zeta-crassviridae
UHGV	UHGV-0369970	root;Duplodnaviria;Heunggongvirae;Uroviricota;Caudoviricetes;Crassvirales;Zeta-crassviridae
UHGV	UHGV-0379062	root;Duplodnaviria;Heunggongvirae;Uroviricota;Caudoviricetes;Crassvirales;Zeta-crassviridae
UHGV	UHGV-0379217	root;Duplodnaviria;Heunggongvirae;Uroviricota;Caudoviricetes;Crassvirales;Delta-crassviridae
UHGV	UHGV-0379420	root;Duplodnaviria;Heunggongvirae;Uroviricota;Caudoviricetes
UHGV	UHGV-0380086	root;Duplodnaviria;Heunggongvirae;Uroviricota;Caudoviricetes;Crassvirales;Delta-crassviridae
UHGV	UHGV-0380712	root;Duplodnaviria;Heunggongvirae;Uroviricota;Caudoviricetes;Crassvirales;Zeta-crassviridae
UHGV	UHGV-0381658	root;Duplodnaviria;Heunggongvirae;Uroviricota;Caudoviricetes
UHGV	UHGV-0386227	root;Duplodnaviria;Heunggongvirae;Uroviricota;Caudoviricetes
UHGV	UHGV-0387542	root;Monodnaviria;Sangervirae;Phixviricota;Malgrandaviricetes;Petitvirales;Microviridae
UHGV	UHGV-0388482	root;Duplodnaviria;Heunggongvirae;Uroviricota;Caudoviricetes;Crassvirales;Delta-crassviridae
UHGV	UHGV-0390876	root;Duplodnaviria;Heunggongvirae;Uroviricota;Caudoviricetes;Crassvirales;Delta-crassviridae
UHGV	UHGV-0392173	root;Duplodnaviria;Heunggongvirae;Uroviricota;Caudoviricetes;Crassvirales;Zeta-crassviridae
UHGV	UHGV-0392234	root;Duplodnaviria;Heunggongvirae;Uroviricota;Caudoviricetes;Crassvirales;Delta-crassviridae
UHGV	UHGV-0392415	root;Monodnaviria;Sangervirae;Phixviricota;Malgrandaviricetes;Petitvirales;Microviridae
UHGV	UHGV-0406454	root;Duplodnaviria;Heunggongvirae;Uroviricota;Caudoviricetes;Crassvirales;Beta-crassviridae
UHGV	UHGV-0449672	root;Duplodnaviria;Heunggongvirae;Uroviricota;Caudoviricetes;Crassvirales;Delta-crassviridae
UHGV	UHGV-0465086	root;Duplodnaviria;Heunggongvirae;Uroviricota;Caudoviricetes
UHGV	UHGV-0482514	root;Duplodnaviria;Heunggongvirae;Uroviricota;Caudoviricetes;Crassvirales;Delta-crassviridae
UHGV	UHGV-0497985	root;Duplodnaviria;Heunggongvirae;Uroviricota;Caudoviricetes;Crassvirales;Zeta-crassviridae
UHGV	UHGV-0521113	root;Duplodnaviria;Heunggongvirae;Uroviricota;Caudoviricetes;Crassvirales;Delta-crassviridae
UHGV	UHGV-0579891	root;Duplodnaviria;Heunggongvirae;Uroviricota;Caudoviricetes;Crassvirales;Delta-crassviridae
UHGV	UHGV-0627933	root;Duplodnaviria;Heunggongvirae;Uroviricota;Caudoviricetes;Crassvirales;Delta-crassviridae
UHGV	UHGV-0639475	root;Duplodnaviria;Heunggongvirae;Uroviricota;Caudoviricetes;Crassvirales;Zeta-crassviridae
UHGV	UHGV-0738579	root;Duplodnaviria;Heunggongvirae;Uroviricota;Caudoviricetes;Crassvirales;Delta-crassviridae
UHGV	UHGV-0799831	root;Duplodnaviria;Heunggongvirae;Uroviricota;Caudoviricetes;Crassvirales;Delta-crassviridae
UHGV	UHGV-0885092	root;Duplodnaviria;Heunggongvirae;Uroviricota;Caudoviricetes;Crassvirales;Delta-crassviridae
UHGV	UHGV-1161235	root;Duplodnaviria;Heunggongvirae;Uroviricota;Caudoviricetes;Crassvirales;Delta-crassviridae
UHGV	UHGV-1262590	root;Duplodnaviria;Heunggongvirae;Uroviricota;Caudoviricetes
UHGV	UHGV-1270967	root;Duplodnaviria;Heunggongvirae;Uroviricota;Caudoviricetes;Crassvirales;Delta-crassviridae
UHGV	UHGV-1332168	root;Duplodnaviria;Heunggongvirae;Uroviricota;Caudoviricetes
UHGV	UHGV-1335810	root;Duplodnaviria;Heunggongvirae;Uroviricota;Caudoviricetes;Crassvirales;Delta-crassviridae
UHGV	UHGV-1335956	root;Duplodnaviria;Heunggongvirae;Uroviricota;Caudoviricetes;Crassvirales;Zeta-crassviridae
UHGV	UHGV-1338101	root;Duplodnaviria;Heunggongvirae;Uroviricota;Caudoviricetes
UHGV	UHGV-1343411	root;Duplodnaviria;Heunggongvirae;Uroviricota;Caudoviricetes;Crassvirales;Delta-crassviridae
UHGV	UHGV-1344238	root;Duplodnaviria;Heunggongvirae;Uroviricota;Caudoviricetes;Crassvirales;Delta-crassviridae
UHGV	UHGV-1350012	root;Duplodnaviria;Heunggongvirae;Uroviricota;Caudoviricetes;Crassvirales;Delta-crassviridae
UHGV	UHGV-1350216	root;Duplodnaviria;Heunggongvirae;Uroviricota;Caudoviricetes;Crassvirales;Beta-crassviridae
UHGV	UHGV-1350308	root;Duplodnaviria;Heunggongvirae;Uroviricota;Caudoviricetes;Crassvirales;Zeta-crassviridae
UHGV	UHGV-1350351	root;Duplodnaviria;Heunggongvirae;Uroviricota;Caudoviricetes;Crassvirales;Delta-crassviridae
UHGV	UHGV-1350376	root;Duplodnaviria;Heunggongvirae;Uroviricota;Caudoviricetes;Crassvirales;Zeta-crassviridae
UHGV	UHGV-1350570	root;Duplodnaviria;Heunggongvirae;Uroviricota;Caudoviricetes
UHGV	UHGV-1350574	root;Duplodnaviria;Heunggongvirae;Uroviricota;Caudoviricetes
UHGV	UHGV-1351089	root;Duplodnaviria;Heunggongvirae;Uroviricota;Caudoviricetes
UHGV	UHGV-1351429	root;Duplodnaviria;Heunggongvirae;Uroviricota;Caudoviricetes;Crassvirales;Delta-crassviridae
UHGV	UHGV-1351434	root;Duplodnaviria;Heunggongvirae;Uroviricota;Caudoviricetes;Crassvirales;Delta-crassviridae
UHGV	UHGV-1351472	root;Duplodnaviria;Heunggongvirae;Uroviricota;Caudoviricetes;Crassvirales;Delta-crassviridae
UHGV	UHGV-1351540	root;Duplodnaviria;Heunggongvirae;Uroviricota;Caudoviricetes
UHGV	UHGV-1351889	root;Duplodnaviria;Heunggongvirae;Uroviricota;Caudoviricetes
UHGV	UHGV-1352184	root;Duplodnaviria;Heunggongvirae;Uroviricota;Caudoviricetes;Crassvirales;Delta-crassviridae
UHGV	UHGV-1352950	root;Duplodnaviria;Heunggongvirae;Uroviricota;Caudoviricetes;Crassvirales;Delta-crassviridae
UHGV	UHGV-1353323	root;Monodnaviria;Shotokuvirae;Cressdnaviricota;Arfiviricetes;Cirlivirales;Circoviridae
UHGV	UHGV-1353463	root;Duplodnaviria;Heunggongvirae;Uroviricota;Caudoviricetes
UHGV	UHGV-1353620	root;Duplodnaviria;Heunggongvirae;Uroviricota;Caudoviricetes;Crassvirales;Delta-crassviridae
UHGV	UHGV-1353893	root;Anelloviridae
UHGV	UHGV-1353932	root;Duplodnaviria;Heunggongvirae;Uroviricota;Caudoviricetes;Crassvirales;Delta-crassviridae
UHGV	UHGV-1354344	root;Duplodnaviria;Heunggongvirae;Uroviricota;Caudoviricetes;Crassvirales;Delta-crassviridae
UHGV	UHGV-1354348	root;Duplodnaviria;Heunggongvirae;Uroviricota;Caudoviricetes;Crassvirales;Delta-crassviridae
UHGV	UHGV-1354789	root;Duplodnaviria;Heunggongvirae;Uroviricota;Caudoviricetes;Crassvirales;Delta-crassviridae
UHGV	UHGV-1354915	root;Duplodnaviria;Heunggongvirae;Uroviricota;Caudoviricetes;Crassvirales;Delta-crassviridae
UHGV	UHGV-1355129	root;Duplodnaviria;Heunggongvirae;Uroviricota;Caudoviricetes;Crassvirales;Zeta-crassviridae
UHGV	UHGV-1355144	root;Duplodnaviria;Heunggongvirae;Uroviricota;Caudoviricetes;Crassvirales;Delta-crassviridae
UHGV	UHGV-1355321	root;Monodnaviria;Sangervirae;Phixviricota;Malgrandaviricetes;Petitvirales;Microviridae
UHGV	UHGV-1355596	root;Duplodnaviria;Heunggongvirae;Uroviricota;Caudoviricetes;Crassvirales;Delta-crassviridae
UHGV	UHGV-1356262	root;Duplodnaviria;Heunggongvirae;Uroviricota;Caudoviricetes;Crassvirales;Delta-crassviridae
UHGV	UHGV-1356264	root;Duplodnaviria;Heunggongvirae;Uroviricota;Caudoviricetes;Crassvirales;Delta-crassviridae
UHGV	UHGV-1356534	root;Duplodnaviria;Heunggongvirae;Uroviricota;Caudoviricetes
UHGV	UHGV-1357285	root;Duplodnaviria;Heunggongvirae;Uroviricota;Caudoviricetes;Crassvirales;Zeta-crassviridae
UHGV	UHGV-1357951	root;Duplodnaviria;Heunggongvirae;Uroviricota;Caudoviricetes
UHGV	UHGV-1358324	root;Duplodnaviria;Heunggongvirae;Uroviricota;Caudoviricetes;Crassvirales;Delta-crassviridae
UHGV	UHGV-1358415	root;Duplodnaviria;Heunggongvirae;Uroviricota;Caudoviricetes;Crassvirales;Delta-crassviridae
UHGV	UHGV-1358586	root;Duplodnaviria;Heunggongvirae;Uroviricota;Caudoviricetes
UHGV	UHGV-1358659	root;Duplodnaviria;Heunggongvirae;Uroviricota;Caudoviricetes
UHGV	UHGV-1358878	root;Duplodnaviria;Heunggongvirae;Uroviricota;Caudoviricetes;Crassvirales;Delta-crassviridae
UHGV	UHGV-1359290	root;Duplodnaviria;Heunggongvirae;Uroviricota;Caudoviricetes;Crassvirales;Zeta-crassviridae
UHGV	UHGV-1359359	root;Duplodnaviria;Heunggongvirae;Uroviricota;Caudoviricetes
UHGV	UHGV-1359435	root;Duplodnaviria;Heunggongvirae;Uroviricota;Caudoviricetes;Crassvirales;Delta-crassviridae
UHGV	UHGV-1359870	root;Duplodnaviria;Heunggongvirae;Uroviricota;Caudoviricetes;Crassvirales;Zeta-crassviridae
UHGV	UHGV-1360123	root;Duplodnaviria;Heunggongvirae;Uroviricota;Caudoviricetes;Crassvirales;Zeta-crassviridae
UHGV	UHGV-1360212	root;Duplodnaviria;Heunggongvirae;Uroviricota;Caudoviricetes;Crassvirales;Delta-crassviridae
UHGV	UHGV-1360325	root;Monodnaviria;Sangervirae;Phixviricota;Malgrandaviricetes;Petitvirales;Microviridae
UHGV	UHGV-1360447	root;Duplodnaviria;Heunggongvirae;Uroviricota;Caudoviricetes
UHGV	UHGV-1360451	root;Duplodnaviria;Heunggongvirae;Uroviricota;Caudoviricetes;Crassvirales;Zeta-crassviridae
UHGV	UHGV-1360539	root;Duplodnaviria;Heunggongvirae;Uroviricota;Caudoviricetes;Crassvirales;Delta-crassviridae
UHGV	UHGV-1360951	root;Duplodnaviria;Heunggongvirae;Uroviricota;Caudoviricetes;Crassvirales;Delta-crassviridae
UHGV	UHGV-1360994	root;Duplodnaviria;Heunggongvirae;Uroviricota;Caudoviricetes
UHGV	UHGV-1361028	root;Duplodnaviria;Heunggongvirae;Uroviricota;Caudoviricetes;Crassvirales;Delta-crassviridae
UHGV	UHGV-1361084	root;Duplodnaviria;Heunggongvirae;Uroviricota;Caudoviricetes;Crassvirales;Delta-crassviridae
UHGV	UHGV-1361320	root;Duplodnaviria;Heunggongvirae;Uroviricota;Caudoviricetes
UHGV	UHGV-1361345	root;Duplodnaviria;Heunggongvirae;Uroviricota;Caudoviricetes;Crassvirales;Delta-crassviridae
UHGV	UHGV-1361405	root;Duplodnaviria;Heunggongvirae;Uroviricota;Caudoviricetes;Crassvirales;Delta-crassviridae
UHGV	UHGV-1361456	root;Duplodnaviria;Heunggongvirae;Uroviricota;Caudoviricetes;Crassvirales;Zeta-crassviridae
UHGV	UHGV-1361458	root;Duplodnaviria;Heunggongvirae;Uroviricota;Caudoviricetes;Crassvirales;Zeta-crassviridae
UHGV	UHGV-1361492	root;Duplodnaviria;Heunggongvirae;Uroviricota;Caudoviricetes;Crassvirales;Delta-crassviridae
UHGV	UHGV-1361689	root;Duplodnaviria;Heunggongvirae;Uroviricota;Caudoviricetes;Crassvirales;Delta-crassviridae
UHGV	UHGV-1361707	root;Duplodnaviria;Heunggongvirae;Uroviricota;Caudoviricetes
UHGV	UHGV-1361732	root;Duplodnaviria;Heunggongvirae;Uroviricota;Caudoviricetes;Crassvirales;Delta-crassviridae
UHGV	UHGV-1361734	root;Duplodnaviria;Heunggongvirae;Uroviricota;Caudoviricetes;Crassvirales;Delta-crassviridae
UHGV	UHGV-1361817	root;Duplodnaviria;Heunggongvirae;Uroviricota;Caudoviricetes;Crassvirales;Delta-crassviridae
UHGV	UHGV-1361823	root;Duplodnaviria;Heunggongvirae;Uroviricota;Caudoviricetes;Crassvirales;Delta-crassviridae
UHGV	UHGV-1361940	root;Duplodnaviria;Heunggongvirae;Uroviricota;Caudoviricetes
UHGV	UHGV-1361968	root;Duplodnaviria;Heunggongvirae;Uroviricota;Caudoviricetes
UHGV	UHGV-1361973	root;Duplodnaviria;Heunggongvirae;Uroviricota;Caudoviricetes
UHGV	UHGV-1361982	root;Duplodnaviria;Heunggongvirae;Uroviricota;Caudoviricetes;Crassvirales;Delta-crassviridae
UHGV	UHGV-1361984	root;Duplodnaviria;Heunggongvirae;Uroviricota;Caudoviricetes;Crassvirales;Delta-crassviridae
UHGV	UHGV-1362038	root;Duplodnaviria;Heunggongvirae;Uroviricota;Caudoviricetes;Crassvirales;Delta-crassviridae
UHGV	UHGV-1362044	root;Duplodnaviria;Heunggongvirae;Uroviricota;Caudoviricetes;Crassvirales;Delta-crassviridae
UHGV	UHGV-1362121	root;Duplodnaviria;Heunggongvirae;Uroviricota;Caudoviricetes
UHGV	UHGV-1362123	root;Duplodnaviria;Heunggongvirae;Uroviricota;Caudoviricetes;Crassvirales;Zeta-crassviridae
UHGV	UHGV-1362129	root;Duplodnaviria;Heunggongvirae;Uroviricota;Caudoviricetes;Crassvirales;Delta-crassviridae
UHGV	UHGV-1362133	root;Duplodnaviria;Heunggongvirae;Uroviricota;Caudoviricetes;Crassvirales;Delta-crassviridae
UHGV	UHGV-1362326	root;Duplodnaviria;Heunggongvirae;Uroviricota;Caudoviricetes;Crassvirales;Delta-crassviridae
UHGV	UHGV-1362335	root;Duplodnaviria;Heunggongvirae;Uroviricota;Caudoviricetes;Crassvirales;Delta-crassviridae
UHGV	UHGV-1362509	root;Duplodnaviria;Heunggongvirae;Uroviricota;Caudoviricetes;Crassvirales;Zeta-crassviridae
UHGV	UHGV-1362544	root;Duplodnaviria;Heunggongvirae;Uroviricota;Caudoviricetes;Crassvirales;Delta-crassviridae
UHGV	UHGV-1362547	root;Duplodnaviria;Heunggongvirae;Uroviricota;Caudoviricetes;Crassvirales;Delta-crassviridae
UHGV	UHGV-1362652	root;Duplodnaviria;Heunggongvirae;Uroviricota;Caudoviricetes;Crassvirales;Delta-crassviridae
UHGV	UHGV-1362741	root;Duplodnaviria;Heunggongvirae;Uroviricota;Caudoviricetes;Crassvirales;Delta-crassviridae
UHGV	UHGV-1362801	root;Duplodnaviria;Heunggongvirae;Uroviricota;Caudoviricetes;Crassvirales;Delta-crassviridae
UHGV	UHGV-1362843	root;Duplodnaviria;Heunggongvirae;Uroviricota;Caudoviricetes
UHGV	UHGV-1362878	root;Duplodnaviria;Heunggongvirae;Uroviricota;Caudoviricetes;Crassvirales;Zeta-crassviridae
UHGV	UHGV-1363000	root;Duplodnaviria;Heunggongvirae;Uroviricota;Caudoviricetes;Crassvirales;Delta-crassviridae
UHGV	UHGV-1363154	root;Duplodnaviria;Heunggongvirae;Uroviricota;Caudoviricetes;Crassvirales;Delta-crassviridae
UHGV	UHGV-1363158	root;Duplodnaviria;Heunggongvirae;Uroviricota;Caudoviricetes;Crassvirales;Delta-crassviridae
UHGV	UHGV-1363181	root;Duplodnaviria;Heunggongvirae;Uroviricota;Caudoviricetes;Crassvirales;Delta-crassviridae
UHGV	UHGV-1363323	root;Duplodnaviria;Heunggongvirae;Uroviricota;Caudoviricetes;Crassvirales;Delta-crassviridae
UHGV	UHGV-1363356	root;Duplodnaviria;Heunggongvirae;Uroviricota;Caudoviricetes;Crassvirales;Delta-crassviridae
UHGV	UHGV-1363529	root;Duplodnaviria;Heunggongvirae;Uroviricota;Caudoviricetes;Crassvirales;Delta-crassviridae
UHGV	UHGV-1363669	root;Duplodnaviria;Heunggongvirae;Uroviricota;Caudoviricetes
UHGV	UHGV-1363682	root;Duplodnaviria;Heunggongvirae;Uroviricota;Caudoviricetes;Crassvirales;Zeta-crassviridae
UHGV	UHGV-1363767	root;Duplodnaviria;Heunggongvirae;Uroviricota;Caudoviricetes;Crassvirales;Delta-crassviridae
UHGV	UHGV-1363771	root;Duplodnaviria;Heunggongvirae;Uroviricota;Caudoviricetes;Crassvirales;Delta-crassviridae
UHGV	UHGV-1363991	root;Duplodnaviria;Heunggongvirae;Uroviricota;Caudoviricetes;Crassvirales;Delta-crassviridae
UHGV	UHGV-1363993	root;Duplodnaviria;Heunggongvirae;Uroviricota;Caudoviricetes;Crassvirales;Delta-crassviridae
UHGV	UHGV-1364047	root;Duplodnaviria;Heunggongvirae;Uroviricota;Caudoviricetes
UHGV	UHGV-1364051	root;Duplodnaviria;Heunggongvirae;Uroviricota;Caudoviricetes;Crassvirales;Zeta-crassviridae
UHGV	UHGV-1364346	root;Duplodnaviria;Heunggongvirae;Uroviricota;Caudoviricetes;Crassvirales;Delta-crassviridae
UHGV	UHGV-1364364	root;Duplodnaviria;Heunggongvirae;Uroviricota;Caudoviricetes;Crassvirales;Delta-crassviridae
UHGV	UHGV-1364393	root;Duplodnaviria;Heunggongvirae;Uroviricota;Caudoviricetes
UHGV	UHGV-1364690	root;Duplodnaviria;Heunggongvirae;Uroviricota;Caudoviricetes;Crassvirales;Delta-crassviridae
UHGV	UHGV-1365011	root;Duplodnaviria;Heunggongvirae;Uroviricota;Caudoviricetes;Crassvirales;Delta-crassviridae
UHGV	UHGV-1365035	root;Duplodnaviria;Heunggongvirae;Uroviricota;Caudoviricetes;Crassvirales;Delta-crassviridae
UHGV	UHGV-1365039	root;Duplodnaviria;Heunggongvirae;Uroviricota;Caudoviricetes;Crassvirales;Delta-crassviridae
UHGV	UHGV-1365080	root;Duplodnaviria;Heunggongvirae;Uroviricota;Caudoviricetes;Crassvirales;Delta-crassviridae
UHGV	UHGV-1365354	root;Duplodnaviria;Heunggongvirae;Uroviricota;Caudoviricetes;Crassvirales;Delta-crassviridae
UHGV	UHGV-1365438	root;Duplodnaviria;Heunggongvirae;Uroviricota;Caudoviricetes;Crassvirales;Delta-crassviridae
UHGV	UHGV-1365445	root;Duplodnaviria;Heunggongvirae;Uroviricota;Caudoviricetes;Crassvirales;Delta-crassviridae
UHGV	UHGV-1365623	root;Duplodnaviria;Heunggongvirae;Uroviricota;Caudoviricetes;Crassvirales;Delta-crassviridae
UHGV	UHGV-1365695	root;Duplodnaviria;Heunggongvirae;Uroviricota;Caudoviricetes;Crassvirales;Delta-crassviridae
UHGV	UHGV-1365792	root;Duplodnaviria;Heunggongvirae;Uroviricota;Caudoviricetes;Crassvirales;Zeta-crassviridae
UHGV	UHGV-1365850	root;Duplodnaviria;Heunggongvirae;Uroviricota;Caudoviricetes;Crassvirales;Delta-crassviridae
UHGV	UHGV-1365871	root;Duplodnaviria;Heunggongvirae;Uroviricota;Caudoviricetes;Crassvirales;Zeta-crassviridae
UHGV	UHGV-1365963	root;Duplodnaviria;Heunggongvirae;Uroviricota;Caudoviricetes;Crassvirales;Delta-crassviridae
UHGV	UHGV-1366122	root;Duplodnaviria;Heunggongvirae;Uroviricota;Caudoviricetes;Crassvirales;Zeta-crassviridae
UHGV	UHGV-1366222	root;Duplodnaviria;Heunggongvirae;Uroviricota;Caudoviricetes;Crassvirales;Delta-crassviridae
UHGV	UHGV-1366247	root;Duplodnaviria;Heunggongvirae;Uroviricota;Caudoviricetes;Crassvirales;Delta-crassviridae
UHGV	UHGV-1366255	root;Duplodnaviria;Heunggongvirae;Uroviricota;Caudoviricetes
UHGV	UHGV-1366284	root;Duplodnaviria;Heunggongvirae;Uroviricota;Caudoviricetes;Crassvirales;Delta-crassviridae
UHGV	UHGV-1366339	root;Duplodnaviria;Heunggongvirae;Uroviricota;Caudoviricetes
UHGV	UHGV-1366472	root;Duplodnaviria;Heunggongvirae;Uroviricota;Caudoviricetes;Crassvirales;Zeta-crassviridae
UHGV	UHGV-1366492	root;Duplodnaviria;Heunggongvirae;Uroviricota;Caudoviricetes;Crassvirales;Beta-crassviridae
UHGV	UHGV-1366541	root;Duplodnaviria;Heunggongvirae;Uroviricota;Caudoviricetes;Crassvirales;Delta-crassviridae
UHGV	UHGV-1366560	root;Duplodnaviria;Heunggongvirae;Uroviricota;Caudoviricetes;Crassvirales;Delta-crassviridae
UHGV	UHGV-1366696	root;Duplodnaviria;Heunggongvirae;Uroviricota;Caudoviricetes;Crassvirales;Delta-crassviridae
UHGV	UHGV-1366847	root;Duplodnaviria;Heunggongvirae;Uroviricota;Caudoviricetes;Crassvirales;Beta-crassviridae
UHGV	UHGV-1366909	root;Duplodnaviria;Heunggongvirae;Uroviricota;Caudoviricetes;Crassvirales;Delta-crassviridae
UHGV	UHGV-1367011	root;Duplodnaviria;Heunggongvirae;Uroviricota;Caudoviricetes;Crassvirales;Delta-crassviridae
UHGV	UHGV-1367040	root;Duplodnaviria;Heunggongvirae;Uroviricota;Caudoviricetes;Crassvirales;Delta-crassviridae
UHGV	UHGV-1367197	root;Duplodnaviria;Heunggongvirae;Uroviricota;Caudoviricetes
UHGV	UHGV-1367201	root;Duplodnaviria;Heunggongvirae;Uroviricota;Caudoviricetes
UHGV	UHGV-1367202	root;Duplodnaviria;Heunggongvirae;Uroviricota;Caudoviricetes
UHGV	UHGV-1367208	root;Duplodnaviria;Heunggongvirae;Uroviricota;Caudoviricetes;Crassvirales;Delta-crassviridae
UHGV	UHGV-1367370	root;Duplodnaviria;Heunggongvirae;Uroviricota;Caudoviricetes
UHGV	UHGV-1367861	root;Duplodnaviria;Heunggongvirae;Uroviricota;Caudoviricetes;Crassvirales;Delta-crassviridae
UHGV	UHGV-1367896	root;Duplodnaviria;Heunggongvirae;Uroviricota;Caudoviricetes;Crassvirales;Delta-crassviridae
UHGV	UHGV-1367980	root;Duplodnaviria;Heunggongvirae;Uroviricota;Caudoviricetes;Crassvirales;Delta-crassviridae
UHGV	UHGV-1368003	root;Duplodnaviria;Heunggongvirae;Uroviricota;Caudoviricetes;Crassvirales;Delta-crassviridae
UHGV	UHGV-1368110	root;Duplodnaviria;Heunggongvirae;Uroviricota;Caudoviricetes
UHGV	UHGV-1368334	root;Duplodnaviria;Heunggongvirae;Uroviricota;Caudoviricetes;Crassvirales;Delta-crassviridae
UHGV	UHGV-1368358	root;Duplodnaviria;Heunggongvirae;Uroviricota;Caudoviricetes
UHGV	UHGV-1368658	root;Duplodnaviria;Heunggongvirae;Uroviricota;Caudoviricetes;Crassvirales;Delta-crassviridae
UHGV	UHGV-1369444	root;Duplodnaviria;Heunggongvirae;Uroviricota;Caudoviricetes;Crassvirales;Delta-crassviridae
UHGV	UHGV-1369541	root;Duplodnaviria;Heunggongvirae;Uroviricota;Caudoviricetes
UHGV	UHGV-1369678	root;Duplodnaviria;Heunggongvirae;Uroviricota;Caudoviricetes
UHGV	UHGV-1369792	root;Duplodnaviria;Heunggongvirae;Uroviricota;Caudoviricetes;Crassvirales;Delta-crassviridae
UHGV	UHGV-1369905	root;Duplodnaviria;Heunggongvirae;Uroviricota;Caudoviricetes;Crassvirales;Delta-crassviridae
UHGV	UHGV-1369981	root;Duplodnaviria;Heunggongvirae;Uroviricota;Caudoviricetes;Crassvirales;Delta-crassviridae
UHGV	UHGV-1370001	root;Duplodnaviria;Heunggongvirae;Uroviricota;Caudoviricetes;Crassvirales;Delta-crassviridae
UHGV	UHGV-1370009	root;Duplodnaviria;Heunggongvirae;Uroviricota;Caudoviricetes;Crassvirales;Delta-crassviridae
UHGV	UHGV-1370034	root;Duplodnaviria;Heunggongvirae;Uroviricota;Caudoviricetes;Crassvirales;Delta-crassviridae
UHGV	UHGV-1370067	root;Duplodnaviria;Heunggongvirae;Uroviricota;Caudoviricetes;Crassvirales;Delta-crassviridae
UHGV	UHGV-1370171	root;Duplodnaviria;Heunggongvirae;Uroviricota;Caudoviricetes
UHGV	UHGV-1370185	root;Duplodnaviria;Heunggongvirae;Uroviricota;Caudoviricetes
UHGV	UHGV-1370395	root;Duplodnaviria;Heunggongvirae;Uroviricota;Caudoviricetes;Crassvirales;Delta-crassviridae
UHGV	UHGV-1370468	root;Duplodnaviria;Heunggongvirae;Uroviricota;Caudoviricetes;Crassvirales;Zeta-crassviridae
UHGV	UHGV-1370899	root;Duplodnaviria;Heunggongvirae;Uroviricota;Caudoviricetes;Crassvirales;Zeta-crassviridae
UHGV	UHGV-1371362	root;Duplodnaviria;Heunggongvirae;Uroviricota;Caudoviricetes;Crassvirales;Zeta-crassviridae
UHGV	UHGV-1371383	root;Duplodnaviria;Heunggongvirae;Uroviricota;Caudoviricetes;Crassvirales;Zeta-crassviridae
UHGV	UHGV-1372016	root;Duplodnaviria;Heunggongvirae;Uroviricota;Caudoviricetes;Crassvirales;Zeta-crassviridae
UHGV	UHGV-1372026	root;Duplodnaviria;Heunggongvirae;Uroviricota;Caudoviricetes;Crassvirales;Delta-crassviridae
UHGV	UHGV-1372251	root;Duplodnaviria;Heunggongvirae;Uroviricota;Caudoviricetes;Crassvirales;Delta-crassviridae
UHGV	UHGV-1372391	root;Duplodnaviria;Heunggongvirae;Uroviricota;Caudoviricetes
UHGV	UHGV-1372549	root;Duplodnaviria;Heunggongvirae;Uroviricota;Caudoviricetes;Crassvirales;Delta-crassviridae
UHGV	UHGV-1372615	root;Duplodnaviria;Heunggongvirae;Uroviricota;Caudoviricetes
UHGV	UHGV-1372774	root;Duplodnaviria;Heunggongvirae;Uroviricota;Caudoviricetes;Crassvirales;Zeta-crassviridae
UHGV	UHGV-1372778	root;Duplodnaviria;Heunggongvirae;Uroviricota;Caudoviricetes;Crassvirales;Zeta-crassviridae
UHGV	UHGV-1372798	root;Duplodnaviria;Heunggongvirae;Uroviricota;Caudoviricetes;Crassvirales;Delta-crassviridae
UHGV	UHGV-1373040	root;Duplodnaviria;Heunggongvirae;Uroviricota;Caudoviricetes;Crassvirales;Zeta-crassviridae
UHGV	UHGV-1373058	root;Duplodnaviria;Heunggongvirae;Uroviricota;Caudoviricetes;Crassvirales;Delta-crassviridae
UHGV	UHGV-1373252	root;Duplodnaviria;Heunggongvirae;Uroviricota;Caudoviricetes;Crassvirales;Delta-crassviridae
UHGV	UHGV-1373937	root;Duplodnaviria;Heunggongvirae;Uroviricota;Caudoviricetes
UHGV	UHGV-1374044	root;Duplodnaviria;Heunggongvirae;Uroviricota;Caudoviricetes;Crassvirales;Zeta-crassviridae
UHGV	UHGV-1374672	root;Duplodnaviria;Heunggongvirae;Uroviricota;Caudoviricetes
UHGV	UHGV-1375596	root;Duplodnaviria;Heunggongvirae;Uroviricota;Caudoviricetes;Crassvirales;Zeta-crassviridae
UHGV	UHGV-1375666	root;Duplodnaviria;Heunggongvirae;Uroviricota;Caudoviricetes
UHGV	UHGV-1375667	root;Duplodnaviria;Heunggongvirae;Uroviricota;Caudoviricetes;Crassvirales;Zeta-crassviridae
UHGV	UHGV-1375669	root;Duplodnaviria;Heunggongvirae;Uroviricota;Caudoviricetes;Crassvirales;Zeta-crassviridae
UHGV	UHGV-1375671	root;Duplodnaviria;Heunggongvirae;Uroviricota;Caudoviricetes
UHGV	UHGV-1375672	root;Duplodnaviria;Heunggongvirae;Uroviricota;Caudoviricetes
UHGV	UHGV-1376071	root;Duplodnaviria;Heunggongvirae;Uroviricota;Caudoviricetes;Crassvirales;Delta-crassviridae
UHGV	UHGV-1376087	root;Duplodnaviria;Heunggongvirae;Uroviricota;Caudoviricetes
UHGV	UHGV-1376305	root;Duplodnaviria;Heunggongvirae;Uroviricota;Caudoviricetes;Crassvirales;Zeta-crassviridae
UHGV	UHGV-1376311	root;Duplodnaviria;Heunggongvirae;Uroviricota;Caudoviricetes;Crassvirales;Delta-crassviridae
UHGV	UHGV-1376393	root;Duplodnaviria;Heunggongvirae;Uroviricota;Caudoviricetes;Crassvirales;Zeta-crassviridae
UHGV	UHGV-1379528	root;Duplodnaviria;Heunggongvirae;Uroviricota;Caudoviricetes
UHGV	UHGV-1380819	root;Duplodnaviria;Heunggongvirae;Uroviricota;Caudoviricetes
UHGV	UHGV-1382557	root;Duplodnaviria;Heunggongvirae;Uroviricota;Caudoviricetes
UHGV	UHGV-1386629	root;Duplodnaviria;Heunggongvirae;Uroviricota;Caudoviricetes;Crassvirales;Zeta-crassviridae
UHGV	UHGV-1387357	root;Duplodnaviria;Heunggongvirae;Uroviricota;Caudoviricetes
UHGV	UHGV-1388733	root;Duplodnaviria;Heunggongvirae;Uroviricota;Caudoviricetes;Crassvirales;Zeta-crassviridae
UHGV	UHGV-1391713	root;Duplodnaviria;Heunggongvirae;Uroviricota;Caudoviricetes
UHGV	UHGV-1396430	root;Duplodnaviria;Heunggongvirae;Uroviricota;Caudoviricetes;Rountreeviridae
UHGV	UHGV-1396764	root;Duplodnaviria;Heunggongvirae;Uroviricota;Caudoviricetes
UHGV	UHGV-1400360	root;Duplodnaviria;Heunggongvirae;Uroviricota;Caudoviricetes
UHGV	UHGV-1400918	root;Monodnaviria;Sangervirae;Phixviricota;Malgrandaviricetes;Petitvirales;Microviridae
UHGV	UHGV-1402269	root;Duplodnaviria;Heunggongvirae;Uroviricota;Caudoviricetes;Crassvirales;Zeta-crassviridae
UHGV	UHGV-1405038	root;Duplodnaviria;Heunggongvirae;Uroviricota;Caudoviricetes;Crassvirales;Zeta-crassviridae
UHGV	UHGV-1405401	root;Duplodnaviria;Heunggongvirae;Uroviricota;Caudoviricetes
UHGV	UHGV-1405693	root;Duplodnaviria;Heunggongvirae;Uroviricota;Caudoviricetes
UHGV	UHGV-1406847	root;Duplodnaviria;Heunggongvirae;Uroviricota;Caudoviricetes
UHGV	UHGV-1408045	root;Duplodnaviria;Heunggongvirae;Uroviricota;Caudoviricetes;Crassvirales;Zeta-crassviridae
UHGV	UHGV-1411288	root;Duplodnaviria;Heunggongvirae;Uroviricota;Caudoviricetes
UHGV	UHGV-1412354	root;Duplodnaviria;Heunggongvirae;Uroviricota;Caudoviricetes;Crassvirales;Delta-crassviridae
UHGV	UHGV-1413317	root;Duplodnaviria;Heunggongvirae;Uroviricota;Caudoviricetes;Crassvirales;Delta-crassviridae
UHGV	UHGV-1415295	root;Duplodnaviria;Heunggongvirae;Uroviricota;Caudoviricetes
UHGV	UHGV-1419407	root;Duplodnaviria;Heunggongvirae;Uroviricota;Caudoviricetes
UHGV	UHGV-1419616	root;Duplodnaviria;Heunggongvirae;Uroviricota;Caudoviricetes
UHGV	UHGV-1420662	root;Duplodnaviria;Heunggongvirae;Uroviricota;Caudoviricetes
UHGV	UHGV-1423963	root;Duplodnaviria;Heunggongvirae;Uroviricota;Caudoviricetes
UHGV	UHGV-1425980	root;Duplodnaviria;Heunggongvirae;Uroviricota;Caudoviricetes
UHGV	UHGV-1425981	root;Duplodnaviria;Heunggongvirae;Uroviricota;Caudoviricetes
UHGV	UHGV-1425985	root;Duplodnaviria;Heunggongvirae;Uroviricota;Caudoviricetes;Crassvirales;Zeta-crassviridae
UHGV	UHGV-1430768	root;Duplodnaviria;Heunggongvirae;Uroviricota;Caudoviricetes
UHGV	UHGV-1431831	root;Duplodnaviria;Heunggongvirae;Uroviricota;Caudoviricetes
UHGV	UHGV-1432194	root;Duplodnaviria;Heunggongvirae;Uroviricota;Caudoviricetes
UHGV	UHGV-1432328	root;Duplodnaviria;Heunggongvirae;Uroviricota;Caudoviricetes;Crassvirales;Delta-crassviridae
UHGV	UHGV-1432359	root;Duplodnaviria;Heunggongvirae;Uroviricota;Caudoviricetes
UHGV	UHGV-1432634	root;Duplodnaviria;Heunggongvirae;Uroviricota;Caudoviricetes
UHGV	UHGV-1432757	root;Duplodnaviria;Heunggongvirae;Uroviricota;Caudoviricetes;Crassvirales;Delta-crassviridae
UHGV	UHGV-1433053	root;Duplodnaviria;Heunggongvirae;Uroviricota;Caudoviricetes;Crassvirales;Delta-crassviridae
UHGV	UHGV-1433586	root;Duplodnaviria;Heunggongvirae;Uroviricota;Caudoviricetes
UHGV	UHGV-1434180	root;Duplodnaviria;Heunggongvirae;Uroviricota;Caudoviricetes;Crassvirales;Zeta-crassviridae
UHGV	UHGV-1439534	root;Duplodnaviria;Heunggongvirae;Uroviricota;Caudoviricetes
UHGV	UHGV-1439827	root;Duplodnaviria;Heunggongvirae;Uroviricota;Caudoviricetes;Crassvirales;Zeta-crassviridae
UHGV	UHGV-1444151	root;Duplodnaviria;Heunggongvirae;Uroviricota;Caudoviricetes
UHGV	UHGV-1444812	root;Duplodnaviria;Heunggongvirae;Uroviricota;Caudoviricetes;Crassvirales;Beta-crassviridae
UHGV	UHGV-1445920	root;Duplodnaviria;Heunggongvirae;Uroviricota;Caudoviricetes;Crassvirales;Delta-crassviridae
UHGV	UHGV-1446553	root;Duplodnaviria;Heunggongvirae;Uroviricota;Caudoviricetes
UHGV	UHGV-1450395	root;Duplodnaviria;Heunggongvirae;Uroviricota;Caudoviricetes
UHGV	UHGV-1452498	root;Duplodnaviria;Heunggongvirae;Uroviricota;Caudoviricetes
UHGV	UHGV-1453883	root;Duplodnaviria;Heunggongvirae;Uroviricota;Caudoviricetes;Crassvirales;Delta-crassviridae
UHGV	UHGV-1459450	root;Duplodnaviria;Heunggongvirae;Uroviricota;Caudoviricetes
UHGV	UHGV-1461998	root;Duplodnaviria;Heunggongvirae;Uroviricota;Caudoviricetes
UHGV	UHGV-1462207	root;Duplodnaviria;Heunggongvirae;Uroviricota;Caudoviricetes;Crassvirales;Zeta-crassviridae
UHGV	UHGV-1463609	root;Duplodnaviria;Heunggongvirae;Uroviricota;Caudoviricetes
UHGV	UHGV-1464228	root;Duplodnaviria;Heunggongvirae;Uroviricota;Caudoviricetes;Crassvirales;Zeta-crassviridae
UHGV	UHGV-1465114	root;Duplodnaviria;Heunggongvirae;Uroviricota;Caudoviricetes
UHGV	UHGV-1465505	root;Duplodnaviria;Heunggongvirae;Uroviricota;Caudoviricetes
UHGV	UHGV-1465816	root;Duplodnaviria;Heunggongvirae;Uroviricota;Caudoviricetes
UHGV	UHGV-1466712	root;Duplodnaviria;Heunggongvirae;Uroviricota;Caudoviricetes;Crassvirales;Zeta-crassviridae
UHGV	UHGV-1467255	root;Duplodnaviria;Heunggongvirae;Uroviricota;Caudoviricetes
UHGV	UHGV-1471235	root;Duplodnaviria;Heunggongvirae;Uroviricota;Caudoviricetes;Crassvirales;Delta-crassviridae
UHGV	UHGV-1472236	root;Duplodnaviria;Heunggongvirae;Uroviricota;Caudoviricetes;Crassvirales;Beta-crassviridae
UHGV	UHGV-1472800	root;Duplodnaviria;Heunggongvirae;Uroviricota;Caudoviricetes;Crassvirales;Delta-crassviridae
UHGV	UHGV-1472896	root;Duplodnaviria;Heunggongvirae;Uroviricota;Caudoviricetes;Crassvirales;Delta-crassviridae
UHGV	UHGV-1473702	root;Duplodnaviria;Heunggongvirae;Uroviricota;Caudoviricetes;Crassvirales;Delta-crassviridae
UHGV	UHGV-1476867	root;Duplodnaviria;Heunggongvirae;Uroviricota;Caudoviricetes
UHGV	UHGV-1477886	root;Duplodnaviria;Heunggongvirae;Uroviricota;Caudoviricetes;Crassvirales;Zeta-crassviridae
UHGV	UHGV-1479054	root;Duplodnaviria;Heunggongvirae;Uroviricota;Caudoviricetes
UHGV	UHGV-1486311	root;Duplodnaviria;Heunggongvirae;Uroviricota;Caudoviricetes;Crassvirales;Delta-crassviridae
UHGV	UHGV-1493305	root;Duplodnaviria;Heunggongvirae;Uroviricota;Caudoviricetes;Crassvirales;Zeta-crassviridae
UHGV	UHGV-1495158	root;Duplodnaviria;Heunggongvirae;Uroviricota;Caudoviricetes
UHGV	UHGV-1496867	root;Duplodnaviria;Heunggongvirae;Uroviricota;Caudoviricetes;Crassvirales;Zeta-crassviridae
UHGV	UHGV-1497874	root;Duplodnaviria;Heunggongvirae;Uroviricota;Caudoviricetes;Crassvirales;Zeta-crassviridae
UHGV	UHGV-1497948	root;Duplodnaviria;Heunggongvirae;Uroviricota;Caudoviricetes
UHGV	UHGV-1500630	root;Duplodnaviria;Heunggongvirae;Uroviricota;Caudoviricetes;Crassvirales;Delta-crassviridae
UHGV	UHGV-1503433	root;Duplodnaviria;Heunggongvirae;Uroviricota;Caudoviricetes
UHGV	UHGV-1506974	root;Duplodnaviria;Heunggongvirae;Uroviricota;Caudoviricetes;Crassvirales;Delta-crassviridae
UHGV	UHGV-1510123	root;Duplodnaviria;Heunggongvirae;Uroviricota;Caudoviricetes
UHGV	UHGV-1510874	root;Duplodnaviria;Heunggongvirae;Uroviricota;Caudoviricetes;Crassvirales;Delta-crassviridae
UHGV	UHGV-1525950	root;Monodnaviria;Sangervirae;Phixviricota;Malgrandaviricetes;Petitvirales;Microviridae
UHGV	UHGV-1527778	root;Duplodnaviria;Heunggongvirae;Uroviricota;Caudoviricetes;Crassvirales;Delta-crassviridae
UHGV	UHGV-1538833	root;Duplodnaviria;Heunggongvirae;Uroviricota;Caudoviricetes
UHGV	UHGV-1856067	root;Duplodnaviria;Heunggongvirae;Uroviricota;Caudoviricetes;Crassvirales;Zeta-crassviridae
UHGV	UHGV-1861725	root;Duplodnaviria;Heunggongvirae;Uroviricota;Caudoviricetes
UHGV	UHGV-1868930	root;Duplodnaviria;Heunggongvirae;Uroviricota;Caudoviricetes;Crassvirales;Delta-crassviridae
UHGV	UHGV-1877454	root;Duplodnaviria;Heunggongvirae;Uroviricota;Caudoviricetes;Crassvirales;Delta-crassviridae
UHGV	UHGV-1877461	root;Duplodnaviria;Heunggongvirae;Uroviricota;Caudoviricetes;Crassvirales;Delta-crassviridae
UHGV	UHGV-1879456	root;Duplodnaviria;Heunggongvirae;Uroviricota;Caudoviricetes
UHGV	UHGV-1882024	root;Duplodnaviria;Heunggongvirae;Uroviricota;Caudoviricetes;Crassvirales;Zeta-crassviridae
UHGV	UHGV-1903734	root;Duplodnaviria;Heunggongvirae;Uroviricota;Caudoviricetes;Crassvirales;Zeta-crassviridae
UHGV	UHGV-1905580	root;Duplodnaviria;Heunggongvirae;Uroviricota;Caudoviricetes;Crassvirales;Zeta-crassviridae
UHGV	UHGV-1916561	root;Duplodnaviria;Heunggongvirae;Uroviricota;Caudoviricetes;Crassvirales;Delta-crassviridae
UHGV	UHGV-1941591	root;Duplodnaviria;Heunggongvirae;Uroviricota;Caudoviricetes
UHGV	UHGV-1944703	root;Monodnaviria;Sangervirae;Phixviricota;Malgrandaviricetes;Petitvirales;Microviridae
UHGV	UHGV-1969283	root;Duplodnaviria;Heunggongvirae;Uroviricota;Caudoviricetes
UHGV	UHGV-1975744	root;Duplodnaviria;Heunggongvirae;Uroviricota;Caudoviricetes;Crassvirales;Delta-crassviridae
UHGV	UHGV-2012830	root;Duplodnaviria;Heunggongvirae;Uroviricota;Caudoviricetes;Crassvirales;Delta-crassviridae
UHGV	UHGV-2027903	root;Duplodnaviria;Heunggongvirae;Uroviricota;Caudoviricetes;Crassvirales;Delta-crassviridae
UHGV	UHGV-2051784	root;Duplodnaviria;Heunggongvirae;Uroviricota;Caudoviricetes;Crassvirales;Delta-crassviridae
UHGV	UHGV-2109185	root;Duplodnaviria;Heunggongvirae;Uroviricota;Caudoviricetes
UHGV	UHGV-2128338	root;Duplodnaviria;Heunggongvirae;Uroviricota;Caudoviricetes
UHGV	UHGV-2131445	root;Duplodnaviria;Heunggongvirae;Uroviricota;Caudoviricetes;Crassvirales;Delta-crassviridae
UHGV	UHGV-2171943	root;Duplodnaviria;Heunggongvirae;Uroviricota;Caudoviricetes
INPHARED	AF074945	Mycoplasma phage MAV1 Viruses
INPHARED	AF133242	Spiroplasma phage SVTS2 Suturavirus SVTS2 Suturavirus Plectroviridae Tubulavirales Faserviricetes Hofneiviricota Loebvirae Monodnaviria Viruses
INPHARED	AF246223	Mycoplasma phage P1 Delislevirus P1 Delislevirus Caudoviricetes Uroviricota Heunggongvirae Duplodnaviria Viruses
INPHARED	AJ969242	Spiroplasma phage SVGII3 Plectroviridae Tubulavirales Faserviricetes Hofneiviricota Loebvirae Monodnaviria Viruses
INPHARED	AP011616	Thermus phage phiYS40 Caudoviricetes Uroviricota Heunggongvirae Duplodnaviria Viruses
INPHARED	AP011617	Thermus phage TMA Caudoviricetes Uroviricota Heunggongvirae Duplodnaviria Viruses
INPHARED	AY583234	Mycoplasma phage phiMFV1 Viruses
INPHARED	AY583235	Mycoplasma phage phiMFV1 Viruses
INPHARED	AY583236	Mycoplasma phage phiMFV1 Viruses
INPHARED	DQ997624	Thermus phage phiYS40 Caudoviricetes Uroviricota Heunggongvirae Duplodnaviria Viruses
INPHARED	EF506570	Spiroplasma phage SkV1CR23x Vespertiliovirus SkV1CR23x Vespertiliovirus Plectroviridae Tubulavirales Faserviricetes Hofneiviricota Loebvirae Monodnaviria Viruses
INPHARED	GQ153916	Enterobacteria phage f1 Inovirus M13 Inovirus Inoviridae Tubulavirales Faserviricetes Hofneiviricota Loebvirae Monodnaviria Viruses
INPHARED	KX452695	Klebsiella phage KNP2 Mydovirus KNP2 Mydovirus Vequintavirinae Caudoviricetes Uroviricota Heunggongvirae Duplodnaviria Viruses
INPHARED	KX452696	Enterobacter phage KNP3 Teetrevirus KPN3 Teetrevirus Studiervirinae Autographiviridae Caudoviricetes Uroviricota Heunggongvirae Duplodnaviria Viruses
INPHARED	MG676224	Aeromonas phage AhSzq-1 Shenzhenvirus AhSzq1 Shenzhenvirus Demerecviridae Caudoviricetes Uroviricota Heunggongvirae Duplodnaviria Viruses
INPHARED	MG676225	Aeromonas phage AhSzw-1 Shenzhenvirus AhSzw1 Shenzhenvirus Demerecviridae Caudoviricetes Uroviricota Heunggongvirae Duplodnaviria Viruses
INPHARED	MG945437	Microviridae sp. Microviridae Petitvirales Malgrandaviricetes Phixviricota Sangervirae Monodnaviria Viruses
INPHARED	MG945533	Microviridae sp. Microviridae Petitvirales Malgrandaviricetes Phixviricota Sangervirae Monodnaviria Viruses
INPHARED	MG945609	Microviridae sp. Microviridae Petitvirales Malgrandaviricetes Phixviricota Sangervirae Monodnaviria Viruses
INPHARED	MG945824	Microviridae sp. Microviridae Petitvirales Malgrandaviricetes Phixviricota Sangervirae Monodnaviria Viruses
INPHARED	MH992168	Apis mellifera associated microvirus 57 Microviridae Petitvirales Malgrandaviricetes Phixviricota Sangervirae Monodnaviria Viruses
INPHARED	MK250015	Prevotella phage Lak-A1 Caudoviricetes Uroviricota Heunggongvirae Duplodnaviria Viruses
INPHARED	MK250016	Prevotella phage Lak-A1 Caudoviricetes Uroviricota Heunggongvirae Duplodnaviria Viruses
INPHARED	MK250017	Prevotella phage Lak-A1 Caudoviricetes Uroviricota Heunggongvirae Duplodnaviria Viruses
INPHARED	MK250018	Prevotella phage Lak-A1 Caudoviricetes Uroviricota Heunggongvirae Duplodnaviria Viruses
INPHARED	MK250019	Prevotella phage Lak-A2 Caudoviricetes Uroviricota Heunggongvirae Duplodnaviria Viruses
INPHARED	MK250020	Prevotella phage Lak-B1 Caudoviricetes Uroviricota Heunggongvirae Duplodnaviria Viruses
INPHARED	MK250021	Prevotella phage Lak-B2 Caudoviricetes Uroviricota Heunggongvirae Duplodnaviria Viruses
INPHARED	MK250022	Prevotella phage Lak-B3 Caudoviricetes Uroviricota Heunggongvirae Duplodnaviria Viruses
INPHARED	MK250023	Prevotella phage Lak-B4 Caudoviricetes Uroviricota Heunggongvirae Duplodnaviria Viruses
INPHARED	MK250024	Prevotella phage Lak-B5 Caudoviricetes Uroviricota Heunggongvirae Duplodnaviria Viruses
INPHARED	MK250025	Prevotella phage Lak-B6 Caudoviricetes Uroviricota Heunggongvirae Duplodnaviria Viruses
INPHARED	MK250026	Prevotella phage Lak-B7 Caudoviricetes Uroviricota Heunggongvirae Duplodnaviria Viruses
INPHARED	MK250027	Prevotella phage Lak-B8 Caudoviricetes Uroviricota Heunggongvirae Duplodnaviria Viruses
INPHARED	MK250028	Prevotella phage Lak-B9 Caudoviricetes Uroviricota Heunggongvirae Duplodnaviria Viruses
INPHARED	MK250029	Prevotella phage Lak-C1 Caudoviricetes Uroviricota Heunggongvirae Duplodnaviria Viruses
INPHARED	MK318083	Aeromonas phage Akh-2 Shenzhenvirus Demerecviridae Caudoviricetes Uroviricota Heunggongvirae Duplodnaviria Viruses
INPHARED	MT135343	Microvirus sp. Microviridae Petitvirales Malgrandaviricetes Phixviricota Sangervirae Monodnaviria Viruses
INPHARED	MT135416	Microvirus sp. Microviridae Petitvirales Malgrandaviricetes Phixviricota Sangervirae Monodnaviria Viruses
INPHARED	MT774395	uncultured phage cr52_1 Buchavirus copri Buchavirus Loutivirinae Suoliviridae Crassvirales Caudoviricetes Uroviricota Heunggongvirae Duplodnaviria Viruses
INPHARED	MT774396	uncultured phage cr53_1 Blohavirus americanus Blohavirus Loutivirinae Suoliviridae Crassvirales Caudoviricetes Uroviricota Heunggongvirae Duplodnaviria Viruses
INPHARED	MT774397	uncultured phage cr56_1 Buchavirus faecalis Buchavirus Loutivirinae Suoliviridae Crassvirales Caudoviricetes Uroviricota Heunggongvirae Duplodnaviria Viruses
INPHARED	MT774398	uncultured phage cr60_1 Buchavirus hominis Buchavirus Loutivirinae Suoliviridae Crassvirales Caudoviricetes Uroviricota Heunggongvirae Duplodnaviria Viruses
INPHARED	MT774399	uncultured phage cr109_1 Buchavirus splanchnicus Buchavirus Loutivirinae Suoliviridae Crassvirales Caudoviricetes Uroviricota Heunggongvirae Duplodnaviria Viruses
INPHARED	MT774400	uncultured phage cr4_1 Buorbuivirus hominis Buorbuivirus Loutivirinae Suoliviridae Crassvirales Caudoviricetes Uroviricota Heunggongvirae Duplodnaviria Viruses
INPHARED	MT774401	uncultured phage cr6_1 Afonbuvirus faecalis Afonbuvirus Bearivirinae Suoliviridae Crassvirales Caudoviricetes Uroviricota Heunggongvirae Duplodnaviria Viruses
INPHARED	MT774402	uncultured phage cr7_1 Burzaovirus coli Burzaovirus Oafivirinae Suoliviridae Crassvirales Caudoviricetes Uroviricota Heunggongvirae Duplodnaviria Viruses
INPHARED	MT774403	uncultured phage cr113_1 Buchavirus coli Buchavirus Loutivirinae Suoliviridae Crassvirales Caudoviricetes Uroviricota Heunggongvirae Duplodnaviria Viruses
INPHARED	MT774404	uncultured phage cr114_1 Aurodevirus intestinalis Aurodevirus Uncouvirinae Suoliviridae Crassvirales Caudoviricetes Uroviricota Heunggongvirae Duplodnaviria Viruses
INPHARED	MT774405	uncultured phage cr115_1 Birpovirus hiberniae Birpovirus Uncouvirinae Suoliviridae Crassvirales Caudoviricetes Uroviricota Heunggongvirae Duplodnaviria Viruses
INPHARED	MT774406	uncultured phage cr124_1 Burzaovirus faecalis Burzaovirus Oafivirinae Suoliviridae Crassvirales Caudoviricetes Uroviricota Heunggongvirae Duplodnaviria Viruses
INPHARED	MT774407	uncultured phage cr125_1 Aurodevirus hominis Aurodevirus Uncouvirinae Suoliviridae Crassvirales Caudoviricetes Uroviricota Heunggongvirae Duplodnaviria Viruses
INPHARED	MT774408	uncultured phage cr130_1 Chuhaivirus simiae Chuhaivirus Oafivirinae Suoliviridae Crassvirales Caudoviricetes Uroviricota Heunggongvirae Duplodnaviria Viruses
INPHARED	MT774409	uncultured phage cr131_1 Cacepaovirus simiae Cacepaovirus Oafivirinae Suoliviridae Crassvirales Caudoviricetes Uroviricota Heunggongvirae Duplodnaviria Viruses
INPHARED	MT774410	uncultured phage cr272_1 Buhlduvirus porcinus Buhlduvirus Oafivirinae Suoliviridae Crassvirales Caudoviricetes Uroviricota Heunggongvirae Duplodnaviria Viruses
INPHARED	MT774411	uncultured phage cr273_1 Buhlduvirus animalis Buhlduvirus Oafivirinae Suoliviridae Crassvirales Caudoviricetes Uroviricota Heunggongvirae Duplodnaviria Viruses
INPHARED	MW353166	Mycoplasma phage sp. Viruses
INPHARED	MW353167	Mycoplasma phage sp. Viruses
INPHARED	MW353168	Mycoplasma phage sp. Viruses
INPHARED	MW353169	Mycoplasma phage sp. Viruses
INPHARED	MW353170	Mycoplasma phage sp. Viruses
INPHARED	MW353171	Mycoplasma phage sp. Viruses
INPHARED	MW353172	Mycoplasma phage sp. Viruses
INPHARED	MW358880	Mycoplasma phage MGyu-2021a Viruses
INPHARED	MW865341	Vibrio phage 70E38.1 Demerecviridae Caudoviricetes Uroviricota Heunggongvirae Duplodnaviria Viruses
INPHARED	MZ364229	robinz microvirus RP_37 Microviridae Petitvirales Malgrandaviricetes Phixviricota Sangervirae Monodnaviria Viruses
INPHARED	MZ560702	Klebsiella phage vB_KpnM_TU02 Jiaodavirus jd18 Jiaodavirus Tevenvirinae Straboviridae Caudoviricetes Uroviricota Heunggongvirae Duplodnaviria Viruses
INPHARED	OL689226	Spiroplasma phage MaM-2019a Viruses
INPHARED	OL689227	Spiroplasma phage MaM-2019a Viruses
INPHARED	OL689230	Spiroplasma phage MaM-2019a Viruses
INPHARED	OM869516	Sigmofec virus UA08Rod_6143 Microviridae Petitvirales Malgrandaviricetes Phixviricota Sangervirae Monodnaviria Viruses
INPHARED	OM869632	Peromfec virus RodF8_48 Microviridae Petitvirales Malgrandaviricetes Phixviricota Sangervirae Monodnaviria Viruses
INPHARED	OQ749652	Phage Phass-1 Caudoviricetes Uroviricota Heunggongvirae Duplodnaviria Viruses
INPHARED	SPVDNA	Spiroplasma phage 4 Spiromicrovirus SpV4 Spiromicrovirus Gokushovirinae Microviridae Petitvirales Malgrandaviricetes Phixviricota Sangervirae Monodnaviria Viruses
INPHARED	SVU28974	Spiroplasma phage C74 Vespertiliovirus C74 Vespertiliovirus Plectroviridae Tubulavirales Faserviricetes Hofneiviricota Loebvirae Monodnaviria Viruses
INPHARED	X51344	Spiroplasma phage R8A2B Vespertiliovirus R8A2B Vespertiliovirus Plectroviridae Tubulavirales Faserviricetes Hofneiviricota Loebvirae Monodnaviria Viruses

## Sheet: Supplementary Table 2
Tool	ID	Group	Metric	Value	Code	Dataset
Pharokka	AF074945	Normal	Capacity	90.1688	4	INPHARED
Pharokka	AF074945	GV	Capacity	90.1688	4	INPHARED
Pharokka	AF074945	Normal	Genes_per_KB	0.958834	4	INPHARED
Pharokka	AF074945	GV	Genes_per_KB	0.958834	4	INPHARED
Pharokka	AF074945	Normal	Hypotheticals_percentage	80	4	INPHARED
Pharokka	AF074945	GV	Hypotheticals_percentage	80	4	INPHARED
Pharokka	AF074945	Normal	Median	831	4	INPHARED
Pharokka	AF074945	GV	Median	831	4	INPHARED
Prokka	AF074945	Normal	Capacity	90.1688	4	INPHARED
Prokka	AF074945	GV	Capacity	90.1688	4	INPHARED
Prokka	AF074945	Normal	Genes_per_KB	0.958834	4	INPHARED
Prokka	AF074945	GV	Genes_per_KB	0.958834	4	INPHARED
Prokka	AF074945	Normal	Hypotheticals_percentage	80	4	INPHARED
Prokka	AF074945	GV	Hypotheticals_percentage	80	4	INPHARED
Prokka	AF074945	Normal	Median	831	4	INPHARED
Prokka	AF074945	GV	Median	831	4	INPHARED
Pharokka	AF133242	Normal	Capacity	78.9011	4	INPHARED
Pharokka	AF133242	GV	Capacity	78.9011	4	INPHARED
Pharokka	AF133242	Normal	Genes_per_KB	2.05128	4	INPHARED
Pharokka	AF133242	GV	Genes_per_KB	2.05128	4	INPHARED
Pharokka	AF133242	Normal	Hypotheticals_percentage	92.8571	4	INPHARED
Pharokka	AF133242	GV	Hypotheticals_percentage	92.8571	4	INPHARED
Pharokka	AF133242	Normal	Median	232.5	4	INPHARED
Pharokka	AF133242	GV	Median	232.5	4	INPHARED
Prokka	AF133242	Normal	Capacity	66.7253	4	INPHARED
Prokka	AF133242	GV	Capacity	66.7253	4	INPHARED
Prokka	AF133242	Normal	Genes_per_KB	1.90476	4	INPHARED
Prokka	AF133242	GV	Genes_per_KB	1.90476	4	INPHARED
Prokka	AF133242	Normal	Hypotheticals_percentage	92.3077	4	INPHARED
Prokka	AF133242	GV	Hypotheticals_percentage	84.6154	4	INPHARED
Prokka	AF133242	Normal	Median	228	4	INPHARED
Prokka	AF133242	GV	Median	228	4	INPHARED
Pharokka	AF246223	Normal	Capacity	93.2161	4	INPHARED
Pharokka	AF246223	GV	Capacity	93.2161	4	INPHARED
Pharokka	AF246223	Normal	Genes_per_KB	1.02916	4	INPHARED
Pharokka	AF246223	GV	Genes_per_KB	1.02916	4	INPHARED
Pharokka	AF246223	Normal	Hypotheticals_percentage	75	4	INPHARED
Pharokka	AF246223	GV	Hypotheticals_percentage	75	4	INPHARED
Pharokka	AF246223	Normal	Median	970.5	4	INPHARED
Pharokka	AF246223	GV	Median	970.5	4	INPHARED
Prokka	AF246223	Normal	Capacity	91.0806	4	INPHARED
Prokka	AF246223	GV	Capacity	91.0806	4	INPHARED
Prokka	AF246223	Normal	Genes_per_KB	0.943396	4	INPHARED
Prokka	AF246223	GV	Genes_per_KB	0.943396	4	INPHARED
Prokka	AF246223	Normal	Hypotheticals_percentage	72.7273	4	INPHARED
Prokka	AF246223	GV	Hypotheticals_percentage	72.7273	4	INPHARED
Prokka	AF246223	Normal	Median	975	4	INPHARED
Prokka	AF246223	GV	Median	975	4	INPHARED
Pharokka	AJ969242	Normal	Capacity	81.0358	4	INPHARED
Pharokka	AJ969242	GV	Capacity	81.0358	4	INPHARED
Pharokka	AJ969242	Normal	Genes_per_KB	1.65017	4	INPHARED
Pharokka	AJ969242	GV	Genes_per_KB	1.65017	4	INPHARED
Pharokka	AJ969242	Normal	Hypotheticals_percentage	76.9231	4	INPHARED
Pharokka	AJ969242	GV	Hypotheticals_percentage	76.9231	4	INPHARED
Pharokka	AJ969242	Normal	Median	270	4	INPHARED
Pharokka	AJ969242	GV	Median	270	4	INPHARED
Prokka	AJ969242	Normal	Capacity	81.0358	4	INPHARED
Prokka	AJ969242	GV	Capacity	81.0358	4	INPHARED
Prokka	AJ969242	Normal	Genes_per_KB	1.65017	4	INPHARED
Prokka	AJ969242	GV	Genes_per_KB	1.65017	4	INPHARED
Prokka	AJ969242	Normal	Hypotheticals_percentage	76.9231	4	INPHARED
Prokka	AJ969242	GV	Hypotheticals_percentage	76.9231	4	INPHARED
Prokka	AJ969242	Normal	Median	270	4	INPHARED
Prokka	AJ969242	GV	Median	270	4	INPHARED
Pharokka	AP011616	Normal	Capacity	94.3343	4	INPHARED
Pharokka	AP011616	GV	Capacity	92.8222	4	INPHARED
Pharokka	AP011616	Normal	Genes_per_KB	1.10256	4	INPHARED
Pharokka	AP011616	GV	Genes_per_KB	0.990996	4	INPHARED
Pharokka	AP011616	Normal	Hypotheticals_percentage	80.3571	4	INPHARED
Pharokka	AP011616	GV	Hypotheticals_percentage	79.4702	4	INPHARED
Pharokka	AP011616	Normal	Median	538.5	4	INPHARED
Pharokka	AP011616	GV	Median	588	4	INPHARED
Prokka	AP011616	Normal	Capacity	94.1978	4	INPHARED
Prokka	AP011616	GV	Capacity	95.2432	4	INPHARED
Prokka	AP011616	Normal	Genes_per_KB	1.11569	4	INPHARED
Prokka	AP011616	GV	Genes_per_KB	1.06319	4	INPHARED
Prokka	AP011616	Normal	Hypotheticals_percentage	79.4118	4	INPHARED
Prokka	AP011616	GV	Hypotheticals_percentage	79.6296	4	INPHARED
Prokka	AP011616	Normal	Median	534	4	INPHARED
Prokka	AP011616	GV	Median	583.5	4	INPHARED
Pharokka	AP011617	Normal	Capacity	94.2284	4	INPHARED
Pharokka	AP011617	GV	Capacity	93.0916	4	INPHARED
Pharokka	AP011617	Normal	Genes_per_KB	1.10243	4	INPHARED
Pharokka	AP011617	GV	Genes_per_KB	0.996812	4	INPHARED
Pharokka	AP011617	Normal	Hypotheticals_percentage	79.6407	4	INPHARED
Pharokka	AP011617	GV	Hypotheticals_percentage	78.8079	4	INPHARED
Pharokka	AP011617	Normal	Median	537	4	INPHARED
Pharokka	AP011617	GV	Median	600	4	INPHARED
Prokka	AP011617	Normal	Capacity	94.3802	4	INPHARED
Prokka	AP011617	GV	Capacity	95.0575	4	INPHARED
Prokka	AP011617	Normal	Genes_per_KB	1.12224	4	INPHARED
Prokka	AP011617	GV	Genes_per_KB	1.06283	4	INPHARED
Prokka	AP011617	Normal	Hypotheticals_percentage	78.8235	4	INPHARED
Prokka	AP011617	GV	Hypotheticals_percentage	78.882	4	INPHARED
Prokka	AP011617	Normal	Median	532.5	4	INPHARED
Prokka	AP011617	GV	Median	579	4	INPHARED
Pharokka	AY583234	Normal	Capacity	86.2283	4	INPHARED
Pharokka	AY583234	GV	Capacity	86.2283	4	INPHARED
Pharokka	AY583234	Normal	Genes_per_KB	1.07889	4	INPHARED
Pharokka	AY583234	GV	Genes_per_KB	1.07889	4	INPHARED
Pharokka	AY583234	Normal	Hypotheticals_percentage	76.4706	4	INPHARED
Pharokka	AY583234	GV	Hypotheticals_percentage	76.4706	4	INPHARED
Pharokka	AY583234	Normal	Median	531	4	INPHARED
Pharokka	AY583234	GV	Median	531	4	INPHARED
Prokka	AY583234	Normal	Capacity	86.2283	4	INPHARED
Prokka	AY583234	GV	Capacity	86.2283	4	INPHARED
Prokka	AY583234	Normal	Genes_per_KB	1.07889	4	INPHARED
Prokka	AY583234	GV	Genes_per_KB	1.07889	4	INPHARED
Prokka	AY583234	Normal	Hypotheticals_percentage	76.4706	4	INPHARED
Prokka	AY583234	GV	Hypotheticals_percentage	76.4706	4	INPHARED
Prokka	AY583234	Normal	Median	531	4	INPHARED
Prokka	AY583234	GV	Median	531	4	INPHARED
Pharokka	AY583235	Normal	Capacity	87.8627	4	INPHARED
Pharokka	AY583235	GV	Capacity	87.8627	4	INPHARED
Pharokka	AY583235	Normal	Genes_per_KB	1.07296	4	INPHARED
Pharokka	AY583235	GV	Genes_per_KB	1.07296	4	INPHARED
Pharokka	AY583235	Normal	Hypotheticals_percentage	76	4	INPHARED
Pharokka	AY583235	GV	Hypotheticals_percentage	76	4	INPHARED
Pharokka	AY583235	Normal	Median	648	4	INPHARED
Pharokka	AY583235	GV	Median	648	4	INPHARED
Prokka	AY583235	Normal	Capacity	86.0858	4	INPHARED
Prokka	AY583235	GV	Capacity	86.0858	4	INPHARED
Prokka	AY583235	Normal	Genes_per_KB	1.07296	4	INPHARED
Prokka	AY583235	GV	Genes_per_KB	1.07296	4	INPHARED
Prokka	AY583235	Normal	Hypotheticals_percentage	72	4	INPHARED
Prokka	AY583235	GV	Hypotheticals_percentage	72	4	INPHARED
Prokka	AY583235	Normal	Median	648	4	INPHARED
Prokka	AY583235	GV	Median	648	4	INPHARED
Pharokka	AY583236	Normal	Capacity	84.4232	4	INPHARED
Pharokka	AY583236	GV	Capacity	84.4232	4	INPHARED
Pharokka	AY583236	Normal	Genes_per_KB	1.00769	4	INPHARED
Pharokka	AY583236	GV	Genes_per_KB	1.00769	4	INPHARED
Pharokka	AY583236	Normal	Hypotheticals_percentage	68.4211	4	INPHARED
Pharokka	AY583236	GV	Hypotheticals_percentage	68.4211	4	INPHARED
Pharokka	AY583236	Normal	Median	648	4	INPHARED
Pharokka	AY583236	GV	Median	648	4	INPHARED
Prokka	AY583236	Normal	Capacity	81.3683	4	INPHARED
Prokka	AY583236	GV	Capacity	81.3683	4	INPHARED
Prokka	AY583236	Normal	Genes_per_KB	0.954654	4	INPHARED
Prokka	AY583236	GV	Genes_per_KB	0.954654	4	INPHARED
Prokka	AY583236	Normal	Hypotheticals_percentage	72.2222	4	INPHARED
Prokka	AY583236	GV	Hypotheticals_percentage	72.2222	4	INPHARED
Prokka	AY583236	Normal	Median	751.5	4	INPHARED
Prokka	AY583236	GV	Median	751.5	4	INPHARED
Pharokka	DQ997624	Normal	Capacity	94.3343	4	INPHARED
Pharokka	DQ997624	GV	Capacity	92.8793	4	INPHARED
Pharokka	DQ997624	Normal	Genes_per_KB	1.10256	4	INPHARED
Pharokka	DQ997624	GV	Genes_per_KB	0.990996	4	INPHARED
Pharokka	DQ997624	Normal	Hypotheticals_percentage	80.3571	4	INPHARED
Pharokka	DQ997624	GV	Hypotheticals_percentage	79.4702	4	INPHARED
Pharokka	DQ997624	Normal	Median	538.5	4	INPHARED
Pharokka	DQ997624	GV	Median	588	4	INPHARED
Prokka	DQ997624	Normal	Capacity	94.1978	4	INPHARED
Prokka	DQ997624	GV	Capacity	95.3043	4	INPHARED
Prokka	DQ997624	Normal	Genes_per_KB	1.11569	4	INPHARED
Prokka	DQ997624	GV	Genes_per_KB	1.06319	4	INPHARED
Prokka	DQ997624	Normal	Hypotheticals_percentage	79.4118	4	INPHARED
Prokka	DQ997624	GV	Hypotheticals_percentage	79.6296	4	INPHARED
Prokka	DQ997624	Normal	Median	534	4	INPHARED
Prokka	DQ997624	GV	Median	583.5	4	INPHARED
Pharokka	EF506570	Normal	Capacity	84.8539	4	INPHARED
Pharokka	EF506570	GV	Capacity	84.8539	4	INPHARED
Pharokka	EF506570	Normal	Genes_per_KB	1.39771	4	INPHARED
Pharokka	EF506570	GV	Genes_per_KB	1.39771	4	INPHARED
Pharokka	EF506570	Normal	Hypotheticals_percentage	90.9091	4	INPHARED
Pharokka	EF506570	GV	Hypotheticals_percentage	90.9091	4	INPHARED
Pharokka	EF506570	Normal	Median	378	4	INPHARED
Pharokka	EF506570	GV	Median	378	4	INPHARED
Prokka	EF506570	Normal	Capacity	84.8539	4	INPHARED
Prokka	EF506570	GV	Capacity	84.8539	4	INPHARED
Prokka	EF506570	Normal	Genes_per_KB	1.39771	4	INPHARED
Prokka	EF506570	GV	Genes_per_KB	1.39771	4	INPHARED
Prokka	EF506570	Normal	Hypotheticals_percentage	90.9091	4	INPHARED
Prokka	EF506570	GV	Hypotheticals_percentage	90.9091	4	INPHARED
Prokka	EF506570	Normal	Median	378	4	INPHARED
Prokka	EF506570	GV	Median	378	4	INPHARED
Pharokka	GQ153916	Normal	Capacity	90.9786	15	INPHARED
Pharokka	GQ153916	GV	Capacity	84.3765	15	INPHARED
Pharokka	GQ153916	Normal	Genes_per_KB	1.24863	15	INPHARED
Pharokka	GQ153916	GV	Genes_per_KB	1.24863	15	INPHARED
Pharokka	GQ153916	Normal	Hypotheticals_percentage	0	15	INPHARED
Pharokka	GQ153916	GV	Hypotheticals_percentage	0	15	INPHARED
Pharokka	GQ153916	Normal	Median	616.5	15	INPHARED
Pharokka	GQ153916	GV	Median	610.5	15	INPHARED
Prokka	GQ153916	Normal	Capacity	64.0081	15	INPHARED
Prokka	GQ153916	GV	Capacity	64.0081	15	INPHARED
Prokka	GQ153916	Normal	Genes_per_KB	1.09256	15	INPHARED
Prokka	GQ153916	GV	Genes_per_KB	1.09256	15	INPHARED
Prokka	GQ153916	Normal	Hypotheticals_percentage	14.2857	15	INPHARED
Prokka	GQ153916	GV	Hypotheticals_percentage	14.2857	15	INPHARED
Prokka	GQ153916	Normal	Median	339	15	INPHARED
Prokka	GQ153916	GV	Median	339	15	INPHARED
Pharokka	KX452695	Normal	Capacity	90.5399	15	INPHARED
Pharokka	KX452695	GV	Capacity	87.3594	15	INPHARED
Pharokka	KX452695	Normal	Genes_per_KB	1.47056	15	INPHARED
Pharokka	KX452695	GV	Genes_per_KB	1.35428	15	INPHARED
Pharokka	KX452695	Normal	Hypotheticals_percentage	58.6047	15	INPHARED
Pharokka	KX452695	GV	Hypotheticals_percentage	57.5758	15	INPHARED
Pharokka	KX452695	Normal	Median	363	15	INPHARED
Pharokka	KX452695	GV	Median	382.5	15	INPHARED
Prokka	KX452695	Normal	Capacity	77.3404	15	INPHARED
Prokka	KX452695	GV	Capacity	74.8576	15	INPHARED
Prokka	KX452695	Normal	Genes_per_KB	1.59367	15	INPHARED
Prokka	KX452695	GV	Genes_per_KB	1.53896	15	INPHARED
Prokka	KX452695	Normal	Hypotheticals_percentage	56.6524	15	INPHARED
Prokka	KX452695	GV	Hypotheticals_percentage	56	15	INPHARED
Prokka	KX452695	Normal	Median	333	15	INPHARED
Prokka	KX452695	GV	Median	324	15	INPHARED
Pharokka	KX452696	Normal	Capacity	92.1623	15	INPHARED
Pharokka	KX452696	GV	Capacity	91.0534	15	INPHARED
Pharokka	KX452696	Normal	Genes_per_KB	0.935183	15	INPHARED
Pharokka	KX452696	GV	Genes_per_KB	0.801585	15	INPHARED
Pharokka	KX452696	Normal	Hypotheticals_percentage	30.9524	15	INPHARED
Pharokka	KX452696	GV	Hypotheticals_percentage	27.7778	15	INPHARED
Pharokka	KX452696	Normal	Median	454.5	15	INPHARED
Pharokka	KX452696	GV	Median	526.5	15	INPHARED
Prokka	KX452696	Normal	Capacity	66.2777	15	INPHARED
Prokka	KX452696	GV	Capacity	66.2777	15	INPHARED
Prokka	KX452696	Normal	Genes_per_KB	0.823852	15	INPHARED
Prokka	KX452696	GV	Genes_per_KB	0.823852	15	INPHARED
Prokka	KX452696	Normal	Hypotheticals_percentage	29.7297	15	INPHARED
Prokka	KX452696	GV	Hypotheticals_percentage	29.7297	15	INPHARED
Prokka	KX452696	Normal	Median	453	15	INPHARED
Prokka	KX452696	GV	Median	453	15	INPHARED
Pharokka	MG676224	Normal	Capacity	57.6743	15	INPHARED
Pharokka	MG676224	GV	Capacity	85.8437	15	INPHARED
Pharokka	MG676224	Normal	Genes_per_KB	1.41261	15	INPHARED
Pharokka	MG676224	GV	Genes_per_KB	1.27934	15	INPHARED
Pharokka	MG676224	Normal	Hypotheticals_percentage	61.0063	15	INPHARED
Pharokka	MG676224	GV	Hypotheticals_percentage	49.3056	15	INPHARED
Pharokka	MG676224	Normal	Median	291	15	INPHARED
Pharokka	MG676224	GV	Median	456	15	INPHARED
Prokka	MG676224	Normal	Capacity	58.9287	15	INPHARED
Prokka	MG676224	GV	Capacity	88.7187	15	INPHARED
Prokka	MG676224	Normal	Genes_per_KB	1.57252	15	INPHARED
Prokka	MG676224	GV	Genes_per_KB	1.51922	15	INPHARED
Prokka	MG676224	Normal	Hypotheticals_percentage	58.7571	15	INPHARED
Prokka	MG676224	GV	Hypotheticals_percentage	49.1228	15	INPHARED
Prokka	MG676224	Normal	Median	270	15	INPHARED
Prokka	MG676224	GV	Median	387	15	INPHARED
Pharokka	MG676225	Normal	Capacity	55.7651	15	INPHARED
Pharokka	MG676225	GV	Capacity	82.6757	15	INPHARED
Pharokka	MG676225	Normal	Genes_per_KB	1.3133	15	INPHARED
Pharokka	MG676225	GV	Genes_per_KB	1.20962	15	INPHARED
Pharokka	MG676225	Normal	Hypotheticals_percentage	61.1842	15	INPHARED
Pharokka	MG676225	GV	Hypotheticals_percentage	49.2857	15	INPHARED
Pharokka	MG676225	Normal	Median	297	15	INPHARED
Pharokka	MG676225	GV	Median	468	15	INPHARED
Prokka	MG676225	Normal	Capacity	57.4284	15	INPHARED
Prokka	MG676225	GV	Capacity	86.9802	15	INPHARED
Prokka	MG676225	Normal	Genes_per_KB	1.58114	15	INPHARED
Prokka	MG676225	GV	Genes_per_KB	1.60706	15	INPHARED
Prokka	MG676225	Normal	Hypotheticals_percentage	53.0055	15	INPHARED
Prokka	MG676225	GV	Hypotheticals_percentage	47.3118	15	INPHARED
Prokka	MG676225	Normal	Median	246	15	INPHARED
Prokka	MG676225	GV	Median	348	15	INPHARED
Pharokka	MG945437	Normal	Capacity	82.8582	15	INPHARED
Pharokka	MG945437	GV	Capacity	80.1344	15	INPHARED
Pharokka	MG945437	Normal	Genes_per_KB	1.08952	15	INPHARED
Pharokka	MG945437	GV	Genes_per_KB	1.08952	15	INPHARED
Pharokka	MG945437	Normal	Hypotheticals_percentage	16.6667	15	INPHARED
Pharokka	MG945437	GV	Hypotheticals_percentage	16.6667	15	INPHARED
Pharokka	MG945437	Normal	Median	673.5	15	INPHARED
Pharokka	MG945437	GV	Median	679.5	15	INPHARED
Prokka	MG945437	Normal	Capacity	82.8582	15	INPHARED
Prokka	MG945437	GV	Capacity	82.8582	15	INPHARED
Prokka	MG945437	Normal	Genes_per_KB	1.08952	15	INPHARED
Prokka	MG945437	GV	Genes_per_KB	1.08952	15	INPHARED
Prokka	MG945437	Normal	Hypotheticals_percentage	33.3333	15	INPHARED
Prokka	MG945437	GV	Hypotheticals_percentage	33.3333	15	INPHARED
Prokka	MG945437	Normal	Median	673.5	15	INPHARED
Prokka	MG945437	GV	Median	673.5	15	INPHARED
Pharokka	MG945533	Normal	Capacity	84.5702	15	INPHARED
Pharokka	MG945533	GV	Capacity	88.4316	15	INPHARED
Pharokka	MG945533	Normal	Genes_per_KB	1.58907	15	INPHARED
Pharokka	MG945533	GV	Genes_per_KB	0.635627	15	INPHARED
Pharokka	MG945533	Normal	Hypotheticals_percentage	80	15	INPHARED
Pharokka	MG945533	GV	Hypotheticals_percentage	50	15	INPHARED
Pharokka	MG945533	Normal	Median	187.5	15	INPHARED
Pharokka	MG945533	GV	Median	1476	15	INPHARED
Prokka	MG945533	Normal	Capacity	84.5702	15	INPHARED
Prokka	MG945533	GV	Capacity	84.5702	15	INPHARED
Prokka	MG945533	Normal	Genes_per_KB	1.58907	15	INPHARED
Prokka	MG945533	GV	Genes_per_KB	1.58907	15	INPHARED
Prokka	MG945533	Normal	Hypotheticals_percentage	80	15	INPHARED
Prokka	MG945533	GV	Hypotheticals_percentage	80	15	INPHARED
Prokka	MG945533	Normal	Median	187.5	15	INPHARED
Prokka	MG945533	GV	Median	187.5	15	INPHARED
Pharokka	MG945609	Normal	Capacity	89.4904	15	INPHARED
Pharokka	MG945609	GV	Capacity	89.4904	15	INPHARED
Pharokka	MG945609	Normal	Genes_per_KB	1.27389	15	INPHARED
Pharokka	MG945609	GV	Genes_per_KB	1.27389	15	INPHARED
Pharokka	MG945609	Normal	Hypotheticals_percentage	16.6667	15	INPHARED
Pharokka	MG945609	GV	Hypotheticals_percentage	16.6667	15	INPHARED
Pharokka	MG945609	Normal	Median	652.5	15	INPHARED
Pharokka	MG945609	GV	Median	652.5	15	INPHARED
Prokka	MG945609	Normal	Capacity	87.0701	15	INPHARED
Prokka	MG945609	GV	Capacity	87.0701	15	INPHARED
Prokka	MG945609	Normal	Genes_per_KB	1.06157	15	INPHARED
Prokka	MG945609	GV	Genes_per_KB	1.06157	15	INPHARED
Prokka	MG945609	Normal	Hypotheticals_percentage	0	15	INPHARED
Prokka	MG945609	GV	Hypotheticals_percentage	0	15	INPHARED
Prokka	MG945609	Normal	Median	900	15	INPHARED
Prokka	MG945609	GV	Median	900	15	INPHARED
Pharokka	MG945824	Normal	Capacity	88.9227	15	INPHARED
Pharokka	MG945824	GV	Capacity	87.8166	15	INPHARED
Pharokka	MG945824	Normal	Genes_per_KB	0.641231	15	INPHARED
Pharokka	MG945824	GV	Genes_per_KB	0.480923	15	INPHARED
Pharokka	MG945824	Normal	Hypotheticals_percentage	50	15	INPHARED
Pharokka	MG945824	GV	Hypotheticals_percentage	33.3333	15	INPHARED
Pharokka	MG945824	Normal	Median	1420.5	15	INPHARED
Pharokka	MG945824	GV	Median	1845	15	INPHARED
Pharokka	MH992168	Normal	Capacity	91.1102	4	INPHARED
Pharokka	MH992168	GV	Capacity	91.1102	4	INPHARED
Pharokka	MH992168	Normal	Genes_per_KB	1.27605	4	INPHARED
Pharokka	MH992168	GV	Genes_per_KB	1.27605	4	INPHARED
Pharokka	MH992168	Normal	Hypotheticals_percentage	66.6667	4	INPHARED
Pharokka	MH992168	GV	Hypotheticals_percentage	66.6667	4	INPHARED
Pharokka	MH992168	Normal	Median	573	4	INPHARED
Pharokka	MH992168	GV	Median	573	4	INPHARED
Prokka	MH992168	Normal	Capacity	90.0893	4	INPHARED
Prokka	MH992168	GV	Capacity	90.0893	4	INPHARED
Prokka	MH992168	Normal	Genes_per_KB	1.27605	4	INPHARED
Prokka	MH992168	GV	Genes_per_KB	1.27605	4	INPHARED
Prokka	MH992168	Normal	Hypotheticals_percentage	66.6667	4	INPHARED
Prokka	MH992168	GV	Hypotheticals_percentage	66.6667	4	INPHARED
Prokka	MH992168	Normal	Median	573	4	INPHARED
Prokka	MH992168	GV	Median	573	4	INPHARED
Pharokka	MK250015	Normal	Capacity	68.7476	15	INPHARED
Pharokka	MK250015	GV	Capacity	89.8376	15	INPHARED
Pharokka	MK250015	Normal	Genes_per_KB	1.57847	15	INPHARED
Pharokka	MK250015	GV	Genes_per_KB	1.07816	15	INPHARED
Pharokka	MK250015	Normal	Hypotheticals_percentage	87.3684	15	INPHARED
Pharokka	MK250015	GV	Hypotheticals_percentage	80.3082	15	INPHARED
Pharokka	MK250015	Normal	Median	327	15	INPHARED
Pharokka	MK250015	GV	Median	561	15	INPHARED
Prokka	MK250015	Normal	Capacity	69.0618	15	INPHARED
Prokka	MK250015	GV	Capacity	90.1751	15	INPHARED
Prokka	MK250015	Normal	Genes_per_KB	1.6357	15	INPHARED
Prokka	MK250015	GV	Genes_per_KB	1.12985	15	INPHARED
Prokka	MK250015	Normal	Hypotheticals_percentage	85.6659	15	INPHARED
Prokka	MK250015	GV	Hypotheticals_percentage	76.9608	15	INPHARED
Prokka	MK250015	Normal	Median	315	15	INPHARED
Prokka	MK250015	GV	Median	543	15	INPHARED
Pharokka	MK250016	Normal	Capacity	68.6096	15	INPHARED
Pharokka	MK250016	GV	Capacity	89.8383	15	INPHARED
Pharokka	MK250016	Normal	Genes_per_KB	1.57299	15	INPHARED
Pharokka	MK250016	GV	Genes_per_KB	1.0782	15	INPHARED
Pharokka	MK250016	Normal	Hypotheticals_percentage	87.4413	15	INPHARED
Pharokka	MK250016	GV	Hypotheticals_percentage	80.3082	15	INPHARED
Pharokka	MK250016	Normal	Median	330	15	INPHARED
Pharokka	MK250016	GV	Median	561	15	INPHARED
Prokka	MK250016	Normal	Capacity	69.1952	15	INPHARED
Prokka	MK250016	GV	Capacity	90.1758	15	INPHARED
Prokka	MK250016	Normal	Genes_per_KB	1.63761	15	INPHARED
Prokka	MK250016	GV	Genes_per_KB	1.1299	15	INPHARED
Prokka	MK250016	Normal	Hypotheticals_percentage	85.6821	15	INPHARED
Prokka	MK250016	GV	Hypotheticals_percentage	76.9608	15	INPHARED
Prokka	MK250016	Normal	Median	315	15	INPHARED
Prokka	MK250016	GV	Median	543	15	INPHARED
Pharokka	MK250017	Normal	Capacity	68.7289	15	INPHARED
Pharokka	MK250017	GV	Capacity	89.8376	15	INPHARED
Pharokka	MK250017	Normal	Genes_per_KB	1.57829	15	INPHARED
Pharokka	MK250017	GV	Genes_per_KB	1.08358	15	INPHARED
Pharokka	MK250017	Normal	Hypotheticals_percentage	87.3684	15	INPHARED
Pharokka	MK250017	GV	Hypotheticals_percentage	80.0681	15	INPHARED
Pharokka	MK250017	Normal	Median	327	15	INPHARED
Pharokka	MK250017	GV	Median	558	15	INPHARED
Prokka	MK250017	Normal	Capacity	69.1826	15	INPHARED
Prokka	MK250017	GV	Capacity	90.2066	15	INPHARED
Prokka	MK250017	Normal	Genes_per_KB	1.63737	15	INPHARED
Prokka	MK250017	GV	Genes_per_KB	1.13526	15	INPHARED
Prokka	MK250017	Normal	Hypotheticals_percentage	85.6821	15	INPHARED
Prokka	MK250017	GV	Hypotheticals_percentage	77.0732	15	INPHARED
Prokka	MK250017	Normal	Median	315	15	INPHARED
Prokka	MK250017	GV	Median	543	15	INPHARED
Pharokka	MK250018	Normal	Capacity	68.6095	15	INPHARED
Pharokka	MK250018	GV	Capacity	89.8382	15	INPHARED
Pharokka	MK250018	Normal	Genes_per_KB	1.57299	15	INPHARED
Pharokka	MK250018	GV	Genes_per_KB	1.0782	15	INPHARED
Pharokka	MK250018	Normal	Hypotheticals_percentage	87.4413	15	INPHARED
Pharokka	MK250018	GV	Hypotheticals_percentage	80.3082	15	INPHARED
Pharokka	MK250018	Normal	Median	330	15	INPHARED
Pharokka	MK250018	GV	Median	561	15	INPHARED
Prokka	MK250018	Normal	Capacity	69.0117	15	INPHARED
Prokka	MK250018	GV	Capacity	90.1757	15	INPHARED
Prokka	MK250018	Normal	Genes_per_KB	1.63207	15	INPHARED
Prokka	MK250018	GV	Genes_per_KB	1.12989	15	INPHARED
Prokka	MK250018	Normal	Hypotheticals_percentage	85.6335	15	INPHARED
Prokka	MK250018	GV	Hypotheticals_percentage	76.9608	15	INPHARED
Prokka	MK250018	Normal	Median	315	15	INPHARED
Prokka	MK250018	GV	Median	543	15	INPHARED
Pharokka	MK250019	Normal	Capacity	68.9225	15	INPHARED
Pharokka	MK250019	GV	Capacity	89.9442	15	INPHARED
Pharokka	MK250019	Normal	Genes_per_KB	1.57214	15	INPHARED
Pharokka	MK250019	GV	Genes_per_KB	1.07334	15	INPHARED
Pharokka	MK250019	Normal	Hypotheticals_percentage	87.8966	15	INPHARED
Pharokka	MK250019	GV	Hypotheticals_percentage	80.895	15	INPHARED
Pharokka	MK250019	Normal	Median	327	15	INPHARED
Pharokka	MK250019	GV	Median	564	15	INPHARED
Prokka	MK250019	Normal	Capacity	69.1213	15	INPHARED
Prokka	MK250019	GV	Capacity	90.2466	15	INPHARED
Prokka	MK250019	Normal	Genes_per_KB	1.62941	15	INPHARED
Prokka	MK250019	GV	Genes_per_KB	1.13246	15	INPHARED
Prokka	MK250019	Normal	Hypotheticals_percentage	86.2812	15	INPHARED
Prokka	MK250019	GV	Hypotheticals_percentage	77.3246	15	INPHARED
Prokka	MK250019	Normal	Median	318	15	INPHARED
Prokka	MK250019	GV	Median	543	15	INPHARED
Pharokka	MK250020	Normal	Capacity	68.9283	15	INPHARED
Pharokka	MK250020	GV	Capacity	89.2553	15	INPHARED
Pharokka	MK250020	Normal	Genes_per_KB	1.56024	15	INPHARED
Pharokka	MK250020	GV	Genes_per_KB	1.08578	15	INPHARED
Pharokka	MK250020	Normal	Hypotheticals_percentage	88.0702	15	INPHARED
Pharokka	MK250020	GV	Hypotheticals_percentage	80	15	INPHARED
Pharokka	MK250020	Normal	Median	318	15	INPHARED
Pharokka	MK250020	GV	Median	546	15	INPHARED
Prokka	MK250020	Normal	Capacity	69.2358	15	INPHARED
Prokka	MK250020	GV	Capacity	89.456	15	INPHARED
Prokka	MK250020	Normal	Genes_per_KB	1.61317	15	INPHARED
Prokka	MK250020	GV	Genes_per_KB	1.12958	15	INPHARED
Prokka	MK250020	Normal	Hypotheticals_percentage	86.1991	15	INPHARED
Prokka	MK250020	GV	Hypotheticals_percentage	77.2213	15	INPHARED
Prokka	MK250020	Normal	Median	309	15	INPHARED
Prokka	MK250020	GV	Median	534	15	INPHARED
Pharokka	MK250021	Normal	Capacity	68.6557	15	INPHARED
Pharokka	MK250021	GV	Capacity	89.478	15	INPHARED
Pharokka	MK250021	Normal	Genes_per_KB	1.55136	15	INPHARED
Pharokka	MK250021	GV	Genes_per_KB	1.08941	15	INPHARED
Pharokka	MK250021	Normal	Hypotheticals_percentage	87.6905	15	INPHARED
Pharokka	MK250021	GV	Hypotheticals_percentage	79.7997	15	INPHARED
Pharokka	MK250021	Normal	Median	318	15	INPHARED
Pharokka	MK250021	GV	Median	549	15	INPHARED
Prokka	MK250021	Normal	Capacity	68.9873	15	INPHARED
Prokka	MK250021	GV	Capacity	89.6917	15	INPHARED
Prokka	MK250021	Normal	Genes_per_KB	1.60774	15	INPHARED
Prokka	MK250021	GV	Genes_per_KB	1.13852	15	INPHARED
Prokka	MK250021	Normal	Hypotheticals_percentage	85.5204	15	INPHARED
Prokka	MK250021	GV	Hypotheticals_percentage	76.3578	15	INPHARED
Prokka	MK250021	Normal	Median	309	15	INPHARED
Prokka	MK250021	GV	Median	534	15	INPHARED
Pharokka	MK250022	Normal	Capacity	68.9871	15	INPHARED
Pharokka	MK250022	GV	Capacity	89.3022	15	INPHARED
Pharokka	MK250022	Normal	Genes_per_KB	1.55099	15	INPHARED
Pharokka	MK250022	GV	Genes_per_KB	1.08277	15	INPHARED
Pharokka	MK250022	Normal	Hypotheticals_percentage	88.0896	15	INPHARED
Pharokka	MK250022	GV	Hypotheticals_percentage	80.5743	15	INPHARED
Pharokka	MK250022	Normal	Median	319.5	15	INPHARED
Pharokka	MK250022	GV	Median	546	15	INPHARED
Prokka	MK250022	Normal	Capacity	69.279	15	INPHARED
Prokka	MK250022	GV	Capacity	89.5485	15	INPHARED
Prokka	MK250022	Normal	Genes_per_KB	1.60221	15	INPHARED
Prokka	MK250022	GV	Genes_per_KB	1.13032	15	INPHARED
Prokka	MK250022	Normal	Hypotheticals_percentage	85.9589	15	INPHARED
Prokka	MK250022	GV	Hypotheticals_percentage	77.3463	15	INPHARED
Prokka	MK250022	Normal	Median	309	15	INPHARED
Prokka	MK250022	GV	Median	534	15	INPHARED
Pharokka	MK250023	Normal	Capacity	68.7161	15	INPHARED
Pharokka	MK250023	GV	Capacity	89.5507	15	INPHARED
Pharokka	MK250023	Normal	Genes_per_KB	1.54935	15	INPHARED
Pharokka	MK250023	GV	Genes_per_KB	1.08982	15	INPHARED
Pharokka	MK250023	Normal	Hypotheticals_percentage	87.456	15	INPHARED
Pharokka	MK250023	GV	Hypotheticals_percentage	79.6667	15	INPHARED
Pharokka	MK250023	Normal	Median	318	15	INPHARED
Pharokka	MK250023	GV	Median	550.5	15	INPHARED
Prokka	MK250023	Normal	Capacity	69.0678	15	INPHARED
Prokka	MK250023	GV	Capacity	89.7503	15	INPHARED
Prokka	MK250023	Normal	Genes_per_KB	1.60748	15	INPHARED
Prokka	MK250023	GV	Genes_per_KB	1.13704	15	INPHARED
Prokka	MK250023	Normal	Hypotheticals_percentage	85.3107	15	INPHARED
Prokka	MK250023	GV	Hypotheticals_percentage	76.3578	15	INPHARED
Prokka	MK250023	Normal	Median	309	15	INPHARED
Prokka	MK250023	GV	Median	534	15	INPHARED
Pharokka	MK250024	Normal	Capacity	68.924	15	INPHARED
Pharokka	MK250024	GV	Capacity	89.4874	15	INPHARED
Pharokka	MK250024	Normal	Genes_per_KB	1.55649	15	INPHARED
Pharokka	MK250024	GV	Genes_per_KB	1.07998	15	INPHARED
Pharokka	MK250024	Normal	Hypotheticals_percentage	88.0615	15	INPHARED
Pharokka	MK250024	GV	Hypotheticals_percentage	80.0681	15	INPHARED
Pharokka	MK250024	Normal	Median	318	15	INPHARED
Pharokka	MK250024	GV	Median	555	15	INPHARED
Prokka	MK250024	Normal	Capacity	69.2311	15	INPHARED
Prokka	MK250024	GV	Capacity	89.7194	15	INPHARED
Prokka	MK250024	Normal	Genes_per_KB	1.60985	15	INPHARED
Prokka	MK250024	GV	Genes_per_KB	1.12781	15	INPHARED
Prokka	MK250024	Normal	Hypotheticals_percentage	85.9429	15	INPHARED
Prokka	MK250024	GV	Hypotheticals_percentage	76.6721	15	INPHARED
Prokka	MK250024	Normal	Median	309	15	INPHARED
Prokka	MK250024	GV	Median	537	15	INPHARED
Pharokka	MK250025	Normal	Capacity	68.8697	15	INPHARED
Pharokka	MK250025	GV	Capacity	89.2956	15	INPHARED
Pharokka	MK250025	Normal	Genes_per_KB	1.55481	15	INPHARED
Pharokka	MK250025	GV	Genes_per_KB	1.07922	15	INPHARED
Pharokka	MK250025	Normal	Hypotheticals_percentage	88	15	INPHARED
Pharokka	MK250025	GV	Hypotheticals_percentage	80.5085	15	INPHARED
Pharokka	MK250025	Normal	Median	318	15	INPHARED
Pharokka	MK250025	GV	Median	547.5	15	INPHARED
Prokka	MK250025	Normal	Capacity	69.1183	15	INPHARED
Prokka	MK250025	GV	Capacity	89.5699	15	INPHARED
Prokka	MK250025	Normal	Genes_per_KB	1.6042	15	INPHARED
Prokka	MK250025	GV	Genes_per_KB	1.12861	15	INPHARED
Prokka	MK250025	Normal	Hypotheticals_percentage	85.9749	15	INPHARED
Prokka	MK250025	GV	Hypotheticals_percentage	77.3096	15	INPHARED
Prokka	MK250025	Normal	Median	309	15	INPHARED
Prokka	MK250025	GV	Median	534	15	INPHARED
Pharokka	MK250026	Normal	Capacity	69.0205	15	INPHARED
Pharokka	MK250026	GV	Capacity	89.7812	15	INPHARED
Pharokka	MK250026	Normal	Genes_per_KB	1.56346	15	INPHARED
Pharokka	MK250026	GV	Genes_per_KB	1.09678	15	INPHARED
Pharokka	MK250026	Normal	Hypotheticals_percentage	87.8049	15	INPHARED
Pharokka	MK250026	GV	Hypotheticals_percentage	80.1325	15	INPHARED
Pharokka	MK250026	Normal	Median	321	15	INPHARED
Pharokka	MK250026	GV	Median	547.5	15	INPHARED
Prokka	MK250026	Normal	Capacity	69.3633	15	INPHARED
Prokka	MK250026	GV	Capacity	89.9792	15	INPHARED
Prokka	MK250026	Normal	Genes_per_KB	1.61975	15	INPHARED
Prokka	MK250026	GV	Genes_per_KB	1.14581	15	INPHARED
Prokka	MK250026	Normal	Hypotheticals_percentage	85.7623	15	INPHARED
Prokka	MK250026	GV	Hypotheticals_percentage	76.7036	15	INPHARED
Prokka	MK250026	Normal	Median	309	15	INPHARED
Prokka	MK250026	GV	Median	534	15	INPHARED
Pharokka	MK250027	Normal	Capacity	68.9732	15	INPHARED
Pharokka	MK250027	GV	Capacity	89.66	15	INPHARED
Pharokka	MK250027	Normal	Genes_per_KB	1.56265	15	INPHARED
Pharokka	MK250027	GV	Genes_per_KB	1.09494	15	INPHARED
Pharokka	MK250027	Normal	Hypotheticals_percentage	87.935	15	INPHARED
Pharokka	MK250027	GV	Hypotheticals_percentage	79.9669	15	INPHARED
Pharokka	MK250027	Normal	Median	318	15	INPHARED
Pharokka	MK250027	GV	Median	550.5	15	INPHARED
Prokka	MK250027	Normal	Capacity	69.3188	15	INPHARED
Prokka	MK250027	GV	Capacity	89.9534	15	INPHARED
Prokka	MK250027	Normal	Genes_per_KB	1.61885	15	INPHARED
Prokka	MK250027	GV	Genes_per_KB	1.14751	15	INPHARED
Prokka	MK250027	Normal	Hypotheticals_percentage	85.8903	15	INPHARED
Prokka	MK250027	GV	Hypotheticals_percentage	76.6193	15	INPHARED
Prokka	MK250027	Normal	Median	309	15	INPHARED
Prokka	MK250027	GV	Median	531	15	INPHARED
Pharokka	MK250028	Normal	Capacity	68.9159	15	INPHARED
Pharokka	MK250028	GV	Capacity	89.2763	15	INPHARED
Pharokka	MK250028	Normal	Genes_per_KB	1.5653	15	INPHARED
Pharokka	MK250028	GV	Genes_per_KB	1.08535	15	INPHARED
Pharokka	MK250028	Normal	Hypotheticals_percentage	87.921	15	INPHARED
Pharokka	MK250028	GV	Hypotheticals_percentage	79.8995	15	INPHARED
Pharokka	MK250028	Normal	Median	318	15	INPHARED
Pharokka	MK250028	GV	Median	546	15	INPHARED
Prokka	MK250028	Normal	Capacity	69.1884	15	INPHARED
Prokka	MK250028	GV	Capacity	89.467	15	INPHARED
Prokka	MK250028	Normal	Genes_per_KB	1.61439	15	INPHARED
Prokka	MK250028	GV	Genes_per_KB	1.12898	15	INPHARED
Prokka	MK250028	Normal	Hypotheticals_percentage	86.2613	15	INPHARED
Prokka	MK250028	GV	Hypotheticals_percentage	77.1337	15	INPHARED
Prokka	MK250028	Normal	Median	309	15	INPHARED
Prokka	MK250028	GV	Median	534	15	INPHARED
Pharokka	MK250029	Normal	Capacity	67.8816	15	INPHARED
Pharokka	MK250029	GV	Capacity	89.3824	15	INPHARED
Pharokka	MK250029	Normal	Genes_per_KB	1.53272	15	INPHARED
Pharokka	MK250029	GV	Genes_per_KB	1.09956	15	INPHARED
Pharokka	MK250029	Normal	Hypotheticals_percentage	87.5604	15	INPHARED
Pharokka	MK250029	GV	Hypotheticals_percentage	80.303	15	INPHARED
Pharokka	MK250029	Normal	Median	342	15	INPHARED
Pharokka	MK250029	GV	Median	565.5	15	INPHARED
Prokka	MK250029	Normal	Capacity	68.325	15	INPHARED
Prokka	MK250029	GV	Capacity	89.6747	15	INPHARED
Prokka	MK250029	Normal	Genes_per_KB	1.59195	15	INPHARED
Prokka	MK250029	GV	Genes_per_KB	1.14769	15	INPHARED
Prokka	MK250029	Normal	Hypotheticals_percentage	85.6977	15	INPHARED
Prokka	MK250029	GV	Hypotheticals_percentage	77.4194	15	INPHARED
Prokka	MK250029	Normal	Median	325.5	15	INPHARED
Prokka	MK250029	GV	Median	544.5	15	INPHARED
Pharokka	MK318083	Normal	Capacity	58.6313	15	INPHARED
Pharokka	MK318083	GV	Capacity	84.2134	15	INPHARED
Pharokka	MK318083	Normal	Genes_per_KB	1.40121	15	INPHARED
Pharokka	MK318083	GV	Genes_per_KB	1.28807	15	INPHARED
Pharokka	MK318083	Normal	Hypotheticals_percentage	63.354	15	INPHARED
Pharokka	MK318083	GV	Hypotheticals_percentage	55.4054	15	INPHARED
Pharokka	MK318083	Normal	Median	291	15	INPHARED
Pharokka	MK318083	GV	Median	429	15	INPHARED
Prokka	MK318083	Normal	Capacity	60.3772	15	INPHARED
Prokka	MK318083	GV	Capacity	87.2986	15	INPHARED
Prokka	MK318083	Normal	Genes_per_KB	1.671	15	INPHARED
Prokka	MK318083	GV	Genes_per_KB	1.61878	15	INPHARED
Prokka	MK318083	Normal	Hypotheticals_percentage	55.2083	15	INPHARED
Prokka	MK318083	GV	Hypotheticals_percentage	47.3118	15	INPHARED
Prokka	MK318083	Normal	Median	252	15	INPHARED
Prokka	MK318083	GV	Median	340.5	15	INPHARED
Pharokka	MT135343	Normal	Capacity	74.988	15	INPHARED
Pharokka	MT135343	GV	Capacity	87.6938	15	INPHARED
Pharokka	MT135343	Normal	Genes_per_KB	1.75803	15	INPHARED
Pharokka	MT135343	GV	Genes_per_KB	0.799105	15	INPHARED
Pharokka	MT135343	Normal	Hypotheticals_percentage	81.8182	15	INPHARED
Pharokka	MT135343	GV	Hypotheticals_percentage	40	15	INPHARED
Pharokka	MT135343	Normal	Median	183	15	INPHARED
Pharokka	MT135343	GV	Median	1140	15	INPHARED
Prokka	MT135343	Normal	Capacity	69.3783	15	INPHARED
Prokka	MT135343	GV	Capacity	69.3783	15	INPHARED
Prokka	MT135343	Normal	Genes_per_KB	1.59821	15	INPHARED
Prokka	MT135343	GV	Genes_per_KB	1.59821	15	INPHARED
Prokka	MT135343	Normal	Hypotheticals_percentage	80	15	INPHARED
Prokka	MT135343	GV	Hypotheticals_percentage	80	15	INPHARED
Prokka	MT135343	Normal	Median	180	15	INPHARED
Prokka	MT135343	GV	Median	180	15	INPHARED
Pharokka	MT135416	Normal	Capacity	76.4978	15	INPHARED
Pharokka	MT135416	GV	Capacity	87.6658	15	INPHARED
Pharokka	MT135416	Normal	Genes_per_KB	1.43793	15	INPHARED
Pharokka	MT135416	GV	Genes_per_KB	0.79885	15	INPHARED
Pharokka	MT135416	Normal	Hypotheticals_percentage	77.7778	15	INPHARED
Pharokka	MT135416	GV	Hypotheticals_percentage	60	15	INPHARED
Pharokka	MT135416	Normal	Median	183	15	INPHARED
Pharokka	MT135416	GV	Median	717	15	INPHARED
Prokka	MT135416	Normal	Capacity	75.2516	15	INPHARED
Prokka	MT135416	GV	Capacity	75.2516	15	INPHARED
Prokka	MT135416	Normal	Genes_per_KB	1.27816	15	INPHARED
Prokka	MT135416	GV	Genes_per_KB	1.27816	15	INPHARED
Prokka	MT135416	Normal	Hypotheticals_percentage	75	15	INPHARED
Prokka	MT135416	GV	Hypotheticals_percentage	75	15	INPHARED
Prokka	MT135416	Normal	Median	190.5	15	INPHARED
Prokka	MT135416	GV	Median	190.5	15	INPHARED
Pharokka	MT774395	Normal	Capacity	73.9517	15	INPHARED
Pharokka	MT774395	GV	Capacity	92.6581	15	INPHARED
Pharokka	MT774395	Normal	Genes_per_KB	1.73636	15	INPHARED
Pharokka	MT774395	GV	Genes_per_KB	0.945353	15	INPHARED
Pharokka	MT774395	Normal	Hypotheticals_percentage	84.4444	15	INPHARED
Pharokka	MT774395	GV	Hypotheticals_percentage	78.5714	15	INPHARED
Pharokka	MT774395	Normal	Median	291	15	INPHARED
Pharokka	MT774395	GV	Median	531	15	INPHARED
Prokka	MT774395	Normal	Capacity	74.3925	15	INPHARED
Prokka	MT774395	GV	Capacity	93.5417	15	INPHARED
Prokka	MT774395	Normal	Genes_per_KB	1.75566	15	INPHARED
Prokka	MT774395	GV	Genes_per_KB	0.993585	15	INPHARED
Prokka	MT774395	Normal	Hypotheticals_percentage	85.7143	15	INPHARED
Prokka	MT774395	GV	Hypotheticals_percentage	77.6699	15	INPHARED
Prokka	MT774395	Normal	Median	291	15	INPHARED
Prokka	MT774395	GV	Median	495	15	INPHARED
Pharokka	MT774396	Normal	Capacity	70.1709	15	INPHARED
Pharokka	MT774396	GV	Capacity	90.4837	15	INPHARED
Pharokka	MT774396	Normal	Genes_per_KB	1.74982	15	INPHARED
Pharokka	MT774396	GV	Genes_per_KB	0.949057	15	INPHARED
Pharokka	MT774396	Normal	Hypotheticals_percentage	79.661	15	INPHARED
Pharokka	MT774396	GV	Hypotheticals_percentage	76.0417	15	INPHARED
Pharokka	MT774396	Normal	Median	279	15	INPHARED
Pharokka	MT774396	GV	Median	522	15	INPHARED
Prokka	MT774396	Normal	Capacity	68.8986	15	INPHARED
Prokka	MT774396	GV	Capacity	90.807	15	INPHARED
Prokka	MT774396	Normal	Genes_per_KB	1.75971	15	INPHARED
Prokka	MT774396	GV	Genes_per_KB	0.978715	15	INPHARED
Prokka	MT774396	Normal	Hypotheticals_percentage	85.3933	15	INPHARED
Prokka	MT774396	GV	Hypotheticals_percentage	75.7576	15	INPHARED
Prokka	MT774396	Normal	Median	274.5	15	INPHARED
Prokka	MT774396	GV	Median	510	15	INPHARED
Pharokka	MT774397	Normal	Capacity	70.4564	15	INPHARED
Pharokka	MT774397	GV	Capacity	91.588	15	INPHARED
Pharokka	MT774397	Normal	Genes_per_KB	1.68568	15	INPHARED
Pharokka	MT774397	GV	Genes_per_KB	0.955905	15	INPHARED
Pharokka	MT774397	Normal	Hypotheticals_percentage	83.5366	15	INPHARED
Pharokka	MT774397	GV	Hypotheticals_percentage	75.2688	15	INPHARED
Pharokka	MT774397	Normal	Median	304.5	15	INPHARED
Pharokka	MT774397	GV	Median	534	15	INPHARED
Prokka	MT774397	Normal	Capacity	69.6228	15	INPHARED
Prokka	MT774397	GV	Capacity	69.6228	15	INPHARED
Prokka	MT774397	Normal	Genes_per_KB	1.68568	15	INPHARED
Prokka	MT774397	GV	Genes_per_KB	1.68568	15	INPHARED
Prokka	MT774397	Normal	Hypotheticals_percentage	85.3659	15	INPHARED
Prokka	MT774397	GV	Hypotheticals_percentage	84.7561	15	INPHARED
Prokka	MT774397	Normal	Median	301.5	15	INPHARED
Prokka	MT774397	GV	Median	301.5	15	INPHARED
Pharokka	MT774398	Normal	Capacity	75.5105	15	INPHARED
Pharokka	MT774398	GV	Capacity	91.6605	15	INPHARED
Pharokka	MT774398	Normal	Genes_per_KB	1.91621	15	INPHARED
Pharokka	MT774398	GV	Genes_per_KB	0.918182	15	INPHARED
Pharokka	MT774398	Normal	Hypotheticals_percentage	86.4583	15	INPHARED
Pharokka	MT774398	GV	Hypotheticals_percentage	81.5217	15	INPHARED
Pharokka	MT774398	Normal	Median	310.5	15	INPHARED
Pharokka	MT774398	GV	Median	510	15	INPHARED
Prokka	MT774398	Normal	Capacity	75.8378	15	INPHARED
Prokka	MT774398	GV	Capacity	92.2483	15	INPHARED
Prokka	MT774398	Normal	Genes_per_KB	1.94615	15	INPHARED
Prokka	MT774398	GV	Genes_per_KB	0.958103	15	INPHARED
Prokka	MT774398	Normal	Hypotheticals_percentage	88.2051	15	INPHARED
Prokka	MT774398	GV	Hypotheticals_percentage	80.2083	15	INPHARED
Prokka	MT774398	Normal	Median	309	15	INPHARED
Prokka	MT774398	GV	Median	471	15	INPHARED
Pharokka	MT774399	Normal	Capacity	68.7984	15	INPHARED
Pharokka	MT774399	GV	Capacity	92.2283	15	INPHARED
Pharokka	MT774399	Normal	Genes_per_KB	1.86552	15	INPHARED
Pharokka	MT774399	GV	Genes_per_KB	0.95797	15	INPHARED
Pharokka	MT774399	Normal	Hypotheticals_percentage	82.1622	15	INPHARED
Pharokka	MT774399	GV	Hypotheticals_percentage	76.8421	15	INPHARED
Pharokka	MT774399	Normal	Median	300	15	INPHARED
Pharokka	MT774399	GV	Median	534	15	INPHARED
Prokka	MT774399	Normal	Capacity	67.9503	15	INPHARED
Prokka	MT774399	GV	Capacity	67.9503	15	INPHARED
Prokka	MT774399	Normal	Genes_per_KB	1.8151	15	INPHARED
Prokka	MT774399	GV	Genes_per_KB	1.8151	15	INPHARED
Prokka	MT774399	Normal	Hypotheticals_percentage	87.2222	15	INPHARED
Prokka	MT774399	GV	Hypotheticals_percentage	87.2222	15	INPHARED
Prokka	MT774399	Normal	Median	309	15	INPHARED
Prokka	MT774399	GV	Median	309	15	INPHARED
Pharokka	MT774400	Normal	Capacity	69.5445	15	INPHARED
Pharokka	MT774400	GV	Capacity	88.5243	15	INPHARED
Pharokka	MT774400	Normal	Genes_per_KB	1.64489	15	INPHARED
Pharokka	MT774400	GV	Genes_per_KB	1.03066	15	INPHARED
Pharokka	MT774400	Normal	Hypotheticals_percentage	81.6456	15	INPHARED
Pharokka	MT774400	GV	Hypotheticals_percentage	77.7778	15	INPHARED
Pharokka	MT774400	Normal	Median	334.5	15	INPHARED
Pharokka	MT774400	GV	Median	459	15	INPHARED
Prokka	MT774400	Normal	Capacity	69.2197	15	INPHARED
Prokka	MT774400	GV	Capacity	69.2197	15	INPHARED
Prokka	MT774400	Normal	Genes_per_KB	1.6553	15	INPHARED
Prokka	MT774400	GV	Genes_per_KB	1.6553	15	INPHARED
Prokka	MT774400	Normal	Hypotheticals_percentage	83.6478	15	INPHARED
Prokka	MT774400	GV	Hypotheticals_percentage	83.6478	15	INPHARED
Prokka	MT774400	Normal	Median	330	15	INPHARED
Prokka	MT774400	GV	Median	330	15	INPHARED
Pharokka	MT774401	Normal	Capacity	67.9682	15	INPHARED
Pharokka	MT774401	GV	Capacity	90.845	15	INPHARED
Pharokka	MT774401	Normal	Genes_per_KB	1.73472	15	INPHARED
Pharokka	MT774401	GV	Genes_per_KB	1.03673	15	INPHARED
Pharokka	MT774401	Normal	Hypotheticals_percentage	79.8817	15	INPHARED
Pharokka	MT774401	GV	Hypotheticals_percentage	72.2772	15	INPHARED
Pharokka	MT774401	Normal	Median	303	15	INPHARED
Pharokka	MT774401	GV	Median	516	15	INPHARED
Prokka	MT774401	Normal	Capacity	67.767	15	INPHARED
Prokka	MT774401	GV	Capacity	67.767	15	INPHARED
Prokka	MT774401	Normal	Genes_per_KB	1.73472	15	INPHARED
Prokka	MT774401	GV	Genes_per_KB	1.73472	15	INPHARED
Prokka	MT774401	Normal	Hypotheticals_percentage	82.2485	15	INPHARED
Prokka	MT774401	GV	Hypotheticals_percentage	81.6568	15	INPHARED
Prokka	MT774401	Normal	Median	303	15	INPHARED
Prokka	MT774401	GV	Median	303	15	INPHARED
Pharokka	MT774402	Normal	Capacity	58.6264	15	INPHARED
Pharokka	MT774402	GV	Capacity	90.9488	15	INPHARED
Pharokka	MT774402	Normal	Genes_per_KB	1.8973	15	INPHARED
Pharokka	MT774402	GV	Genes_per_KB	0.81863	15	INPHARED
Pharokka	MT774402	Normal	Hypotheticals_percentage	88.3249	15	INPHARED
Pharokka	MT774402	GV	Hypotheticals_percentage	78.8235	15	INPHARED
Pharokka	MT774402	Normal	Median	237	15	INPHARED
Pharokka	MT774402	GV	Median	558	15	INPHARED
Prokka	MT774402	Normal	Capacity	59.0117	15	INPHARED
Prokka	MT774402	GV	Capacity	88.5661	15	INPHARED
Prokka	MT774402	Normal	Genes_per_KB	1.92619	15	INPHARED
Prokka	MT774402	GV	Genes_per_KB	0.837892	15	INPHARED
Prokka	MT774402	Normal	Hypotheticals_percentage	90.5	15	INPHARED
Prokka	MT774402	GV	Hypotheticals_percentage	75.8621	15	INPHARED
Prokka	MT774402	Normal	Median	235.5	15	INPHARED
Prokka	MT774402	GV	Median	510	15	INPHARED
Pharokka	MT774403	Normal	Capacity	67.5081	15	INPHARED
Pharokka	MT774403	GV	Capacity	92.0178	15	INPHARED
Pharokka	MT774403	Normal	Genes_per_KB	1.76548	15	INPHARED
Pharokka	MT774403	GV	Genes_per_KB	0.892884	15	INPHARED
Pharokka	MT774403	Normal	Hypotheticals_percentage	80.4598	15	INPHARED
Pharokka	MT774403	GV	Hypotheticals_percentage	73.8636	15	INPHARED
Pharokka	MT774403	Normal	Median	304.5	15	INPHARED
Pharokka	MT774403	GV	Median	546	15	INPHARED
Prokka	MT774403	Normal	Capacity	67.1348	15	INPHARED
Prokka	MT774403	GV	Capacity	67.1348	15	INPHARED
Prokka	MT774403	Normal	Genes_per_KB	1.74518	15	INPHARED
Prokka	MT774403	GV	Genes_per_KB	1.74518	15	INPHARED
Prokka	MT774403	Normal	Hypotheticals_percentage	85.4651	15	INPHARED
Prokka	MT774403	GV	Hypotheticals_percentage	85.4651	15	INPHARED
Prokka	MT774403	Normal	Median	309	15	INPHARED
Prokka	MT774403	GV	Median	309	15	INPHARED
Pharokka	MT774404	Normal	Capacity	65.5766	15	INPHARED
Pharokka	MT774404	GV	Capacity	89.5075	15	INPHARED
Pharokka	MT774404	Normal	Genes_per_KB	1.64788	15	INPHARED
Pharokka	MT774404	GV	Genes_per_KB	1.02738	15	INPHARED
Pharokka	MT774404	Normal	Hypotheticals_percentage	83.3333	15	INPHARED
Pharokka	MT774404	GV	Hypotheticals_percentage	78.2178	15	INPHARED
Pharokka	MT774404	Normal	Median	295.5	15	INPHARED
Pharokka	MT774404	GV	Median	483	15	INPHARED
Prokka	MT774404	Normal	Capacity	65.9275	15	INPHARED
Prokka	MT774404	GV	Capacity	65.9275	15	INPHARED
Prokka	MT774404	Normal	Genes_per_KB	1.66823	15	INPHARED
Prokka	MT774404	GV	Genes_per_KB	1.66823	15	INPHARED
Prokka	MT774404	Normal	Hypotheticals_percentage	84.1463	15	INPHARED
Prokka	MT774404	GV	Hypotheticals_percentage	84.1463	15	INPHARED
Prokka	MT774404	Normal	Median	295.5	15	INPHARED
Prokka	MT774404	GV	Median	295.5	15	INPHARED
Pharokka	MT774405	Normal	Capacity	65.5056	15	INPHARED
Pharokka	MT774405	GV	Capacity	92.0239	15	INPHARED
Pharokka	MT774405	Normal	Genes_per_KB	1.66253	15	INPHARED
Pharokka	MT774405	GV	Genes_per_KB	0.951446	15	INPHARED
Pharokka	MT774405	Normal	Hypotheticals_percentage	81.3253	15	INPHARED
Pharokka	MT774405	GV	Hypotheticals_percentage	74.7368	15	INPHARED
Pharokka	MT774405	Normal	Median	285	15	INPHARED
Pharokka	MT774405	GV	Median	558	15	INPHARED
Prokka	MT774405	Normal	Capacity	65.9282	15	INPHARED
Prokka	MT774405	GV	Capacity	65.9282	15	INPHARED
Prokka	MT774405	Normal	Genes_per_KB	1.69257	15	INPHARED
Prokka	MT774405	GV	Genes_per_KB	1.69257	15	INPHARED
Prokka	MT774405	Normal	Hypotheticals_percentage	82.8402	15	INPHARED
Prokka	MT774405	GV	Hypotheticals_percentage	82.8402	15	INPHARED
Prokka	MT774405	Normal	Median	285	15	INPHARED
Prokka	MT774405	GV	Median	285	15	INPHARED
Pharokka	MT774406	Normal	Capacity	63.0658	15	INPHARED
Pharokka	MT774406	GV	Capacity	91.4815	15	INPHARED
Pharokka	MT774406	Normal	Genes_per_KB	1.88118	15	INPHARED
Pharokka	MT774406	GV	Genes_per_KB	0.817476	15	INPHARED
Pharokka	MT774406	Normal	Hypotheticals_percentage	90.0524	15	INPHARED
Pharokka	MT774406	GV	Hypotheticals_percentage	79.5181	15	INPHARED
Pharokka	MT774406	Normal	Median	258	15	INPHARED
Pharokka	MT774406	GV	Median	558	15	INPHARED
Prokka	MT774406	Normal	Capacity	63.5849	15	INPHARED
Prokka	MT774406	GV	Capacity	85.8192	15	INPHARED
Prokka	MT774406	Normal	Genes_per_KB	1.93043	15	INPHARED
Prokka	MT774406	GV	Genes_per_KB	0.896269	15	INPHARED
Prokka	MT774406	Normal	Hypotheticals_percentage	89.2857	15	INPHARED
Prokka	MT774406	GV	Hypotheticals_percentage	78.022	15	INPHARED
Prokka	MT774406	Normal	Median	256.5	15	INPHARED
Prokka	MT774406	GV	Median	510	15	INPHARED
Pharokka	MT774407	Normal	Capacity	66.771	15	INPHARED
Pharokka	MT774407	GV	Capacity	91.4144	15	INPHARED
Pharokka	MT774407	Normal	Genes_per_KB	1.82476	15	INPHARED
Pharokka	MT774407	GV	Genes_per_KB	1.05	15	INPHARED
Pharokka	MT774407	Normal	Hypotheticals_percentage	84.3575	15	INPHARED
Pharokka	MT774407	GV	Hypotheticals_percentage	75.7282	15	INPHARED
Pharokka	MT774407	Normal	Median	276	15	INPHARED
Pharokka	MT774407	GV	Median	522	15	INPHARED
Prokka	MT774407	Normal	Capacity	66.9779	15	INPHARED
Prokka	MT774407	GV	Capacity	66.9779	15	INPHARED
Prokka	MT774407	Normal	Genes_per_KB	1.84515	15	INPHARED
Prokka	MT774407	GV	Genes_per_KB	1.84515	15	INPHARED
Prokka	MT774407	Normal	Hypotheticals_percentage	85.6354	15	INPHARED
Prokka	MT774407	GV	Hypotheticals_percentage	85.6354	15	INPHARED
Prokka	MT774407	Normal	Median	276	15	INPHARED
Prokka	MT774407	GV	Median	276	15	INPHARED
Pharokka	MT774408	Normal	Capacity	68.8893	15	INPHARED
Pharokka	MT774408	GV	Capacity	91.1585	15	INPHARED
Pharokka	MT774408	Normal	Genes_per_KB	1.72948	15	INPHARED
Pharokka	MT774408	GV	Genes_per_KB	0.959652	15	INPHARED
Pharokka	MT774408	Normal	Hypotheticals_percentage	85.3659	15	INPHARED
Pharokka	MT774408	GV	Hypotheticals_percentage	75.8242	15	INPHARED
Pharokka	MT774408	Normal	Median	307.5	15	INPHARED
Pharokka	MT774408	GV	Median	498	15	INPHARED
Prokka	MT774408	Normal	Capacity	68.6837	15	INPHARED
Prokka	MT774408	GV	Capacity	68.6837	15	INPHARED
Prokka	MT774408	Normal	Genes_per_KB	1.75057	15	INPHARED
Prokka	MT774408	GV	Genes_per_KB	1.75057	15	INPHARED
Prokka	MT774408	Normal	Hypotheticals_percentage	85.5422	15	INPHARED
Prokka	MT774408	GV	Hypotheticals_percentage	85.5422	15	INPHARED
Prokka	MT774408	Normal	Median	304.5	15	INPHARED
Prokka	MT774408	GV	Median	304.5	15	INPHARED
Pharokka	MT774409	Normal	Capacity	70.6691	15	INPHARED
Pharokka	MT774409	GV	Capacity	89.249	15	INPHARED
Pharokka	MT774409	Normal	Genes_per_KB	1.62329	15	INPHARED
Pharokka	MT774409	GV	Genes_per_KB	0.920211	15	INPHARED
Pharokka	MT774409	Normal	Hypotheticals_percentage	84.7134	15	INPHARED
Pharokka	MT774409	GV	Hypotheticals_percentage	75.2809	15	INPHARED
Pharokka	MT774409	Normal	Median	378	15	INPHARED
Pharokka	MT774409	GV	Median	555	15	INPHARED
Prokka	MT774409	Normal	Capacity	71.2956	15	INPHARED
Prokka	MT774409	GV	Capacity	71.2956	15	INPHARED
Prokka	MT774409	Normal	Genes_per_KB	1.67499	15	INPHARED
Prokka	MT774409	GV	Genes_per_KB	1.67499	15	INPHARED
Prokka	MT774409	Normal	Hypotheticals_percentage	82.0988	15	INPHARED
Prokka	MT774409	GV	Hypotheticals_percentage	82.0988	15	INPHARED
Prokka	MT774409	Normal	Median	370.5	15	INPHARED
Prokka	MT774409	GV	Median	370.5	15	INPHARED
Pharokka	MT774410	Normal	Capacity	78.9322	15	INPHARED
Pharokka	MT774410	GV	Capacity	90.3402	15	INPHARED
Pharokka	MT774410	Normal	Genes_per_KB	1.40878	15	INPHARED
Pharokka	MT774410	GV	Genes_per_KB	0.770268	15	INPHARED
Pharokka	MT774410	Normal	Hypotheticals_percentage	85.6115	15	INPHARED
Pharokka	MT774410	GV	Hypotheticals_percentage	81.5789	15	INPHARED
Pharokka	MT774410	Normal	Median	423	15	INPHARED
Pharokka	MT774410	GV	Median	601.5	15	INPHARED
Prokka	MT774410	Normal	Capacity	79.294	15	INPHARED
Prokka	MT774410	GV	Capacity	79.294	15	INPHARED
Prokka	MT774410	Normal	Genes_per_KB	1.43918	15	INPHARED
Prokka	MT774410	GV	Genes_per_KB	1.43918	15	INPHARED
Prokka	MT774410	Normal	Hypotheticals_percentage	83.8028	15	INPHARED
Prokka	MT774410	GV	Hypotheticals_percentage	83.8028	15	INPHARED
Prokka	MT774410	Normal	Median	418.5	15	INPHARED
Prokka	MT774410	GV	Median	418.5	15	INPHARED
Pharokka	MT774411	Normal	Capacity	79.9788	15	INPHARED
Pharokka	MT774411	GV	Capacity	91.3123	15	INPHARED
Pharokka	MT774411	Normal	Genes_per_KB	1.48131	15	INPHARED
Pharokka	MT774411	GV	Genes_per_KB	0.786629	15	INPHARED
Pharokka	MT774411	Normal	Hypotheticals_percentage	84.8276	15	INPHARED
Pharokka	MT774411	GV	Hypotheticals_percentage	79.2208	15	INPHARED
Pharokka	MT774411	Normal	Median	408	15	INPHARED
Pharokka	MT774411	GV	Median	609	15	INPHARED
Prokka	MT774411	Normal	Capacity	79.0624	15	INPHARED
Prokka	MT774411	GV	Capacity	79.0624	15	INPHARED
Prokka	MT774411	Normal	Genes_per_KB	1.49153	15	INPHARED
Prokka	MT774411	GV	Genes_per_KB	1.49153	15	INPHARED
Prokka	MT774411	Normal	Hypotheticals_percentage	84.9315	15	INPHARED
Prokka	MT774411	GV	Hypotheticals_percentage	84.9315	15	INPHARED
Prokka	MT774411	Normal	Median	406.5	15	INPHARED
Prokka	MT774411	GV	Median	406.5	15	INPHARED
Pharokka	MW353166	Normal	Capacity	89.1243	4	INPHARED
Pharokka	MW353166	GV	Capacity	89.1243	4	INPHARED
Pharokka	MW353166	Normal	Genes_per_KB	1.01587	4	INPHARED
Pharokka	MW353166	GV	Genes_per_KB	1.01587	4	INPHARED
Pharokka	MW353166	Normal	Hypotheticals_percentage	79.4118	4	INPHARED
Pharokka	MW353166	GV	Hypotheticals_percentage	79.4118	4	INPHARED
Pharokka	MW353166	Normal	Median	601.5	4	INPHARED
Pharokka	MW353166	GV	Median	601.5	4	INPHARED
Prokka	MW353166	Normal	Capacity	89.1243	4	INPHARED
Prokka	MW353166	GV	Capacity	89.1243	4	INPHARED
Prokka	MW353166	Normal	Genes_per_KB	1.01587	4	INPHARED
Prokka	MW353166	GV	Genes_per_KB	1.01587	4	INPHARED
Prokka	MW353166	Normal	Hypotheticals_percentage	88.2353	4	INPHARED
Prokka	MW353166	GV	Hypotheticals_percentage	85.2941	4	INPHARED
Prokka	MW353166	Normal	Median	601.5	4	INPHARED
Prokka	MW353166	GV	Median	601.5	4	INPHARED
Pharokka	MW353167	Normal	Capacity	89.4512	4	INPHARED
Pharokka	MW353167	GV	Capacity	89.4512	4	INPHARED
Pharokka	MW353167	Normal	Genes_per_KB	1.05905	4	INPHARED
Pharokka	MW353167	GV	Genes_per_KB	1.05905	4	INPHARED
Pharokka	MW353167	Normal	Hypotheticals_percentage	78.7879	4	INPHARED
Pharokka	MW353167	GV	Hypotheticals_percentage	78.7879	4	INPHARED
Pharokka	MW353167	Normal	Median	600	4	INPHARED
Pharokka	MW353167	GV	Median	600	4	INPHARED
Prokka	MW353167	Normal	Capacity	89.3742	4	INPHARED
Prokka	MW353167	GV	Capacity	89.3742	4	INPHARED
Prokka	MW353167	Normal	Genes_per_KB	1.05905	4	INPHARED
Prokka	MW353167	GV	Genes_per_KB	1.05905	4	INPHARED
Prokka	MW353167	Normal	Hypotheticals_percentage	87.8788	4	INPHARED
Prokka	MW353167	GV	Hypotheticals_percentage	84.8485	4	INPHARED
Prokka	MW353167	Normal	Median	600	4	INPHARED
Prokka	MW353167	GV	Median	600	4	INPHARED
Pharokka	MW353168	Normal	Capacity	89.0604	4	INPHARED
Pharokka	MW353168	GV	Capacity	89.0604	4	INPHARED
Pharokka	MW353168	Normal	Genes_per_KB	1.01514	4	INPHARED
Pharokka	MW353168	GV	Genes_per_KB	1.01514	4	INPHARED
Pharokka	MW353168	Normal	Hypotheticals_percentage	79.4118	4	INPHARED
Pharokka	MW353168	GV	Hypotheticals_percentage	79.4118	4	INPHARED
Pharokka	MW353168	Normal	Median	601.5	4	INPHARED
Pharokka	MW353168	GV	Median	601.5	4	INPHARED
Prokka	MW353168	Normal	Capacity	89.0604	4	INPHARED
Prokka	MW353168	GV	Capacity	89.0604	4	INPHARED
Prokka	MW353168	Normal	Genes_per_KB	1.01514	4	INPHARED
Prokka	MW353168	GV	Genes_per_KB	1.01514	4	INPHARED
Prokka	MW353168	Normal	Hypotheticals_percentage	88.2353	4	INPHARED
Prokka	MW353168	GV	Hypotheticals_percentage	85.2941	4	INPHARED
Prokka	MW353168	Normal	Median	601.5	4	INPHARED
Prokka	MW353168	GV	Median	601.5	4	INPHARED
Pharokka	MW353169	Normal	Capacity	86.2247	4	INPHARED
Pharokka	MW353169	GV	Capacity	86.2247	4	INPHARED
Pharokka	MW353169	Normal	Genes_per_KB	0.784013	4	INPHARED
Pharokka	MW353169	GV	Genes_per_KB	0.784013	4	INPHARED
Pharokka	MW353169	Normal	Hypotheticals_percentage	78.7234	4	INPHARED
Pharokka	MW353169	GV	Hypotheticals_percentage	78.7234	4	INPHARED
Pharokka	MW353169	Normal	Median	744	4	INPHARED
Pharokka	MW353169	GV	Median	744	4	INPHARED
Prokka	MW353169	Normal	Capacity	85.359	4	INPHARED
Prokka	MW353169	GV	Capacity	85.359	4	INPHARED
Prokka	MW353169	Normal	Genes_per_KB	0.767332	4	INPHARED
Prokka	MW353169	GV	Genes_per_KB	0.767332	4	INPHARED
Prokka	MW353169	Normal	Hypotheticals_percentage	80.4348	4	INPHARED
Prokka	MW353169	GV	Hypotheticals_percentage	78.2609	4	INPHARED
Prokka	MW353169	Normal	Median	769.5	4	INPHARED
Prokka	MW353169	GV	Median	769.5	4	INPHARED
Pharokka	MW353170	Normal	Capacity	84.8945	4	INPHARED
Pharokka	MW353170	GV	Capacity	84.8945	4	INPHARED
Pharokka	MW353170	Normal	Genes_per_KB	0.872403	4	INPHARED
Pharokka	MW353170	GV	Genes_per_KB	0.872403	4	INPHARED
Pharokka	MW353170	Normal	Hypotheticals_percentage	70.3704	4	INPHARED
Pharokka	MW353170	GV	Hypotheticals_percentage	70.3704	4	INPHARED
Pharokka	MW353170	Normal	Median	603	4	INPHARED
Pharokka	MW353170	GV	Median	603	4	INPHARED
Prokka	MW353170	Normal	Capacity	83.5665	4	INPHARED
Prokka	MW353170	GV	Capacity	83.5665	4	INPHARED
Prokka	MW353170	Normal	Genes_per_KB	0.840092	4	INPHARED
Prokka	MW353170	GV	Genes_per_KB	0.840092	4	INPHARED
Prokka	MW353170	Normal	Hypotheticals_percentage	73.0769	4	INPHARED
Prokka	MW353170	GV	Hypotheticals_percentage	69.2308	4	INPHARED
Prokka	MW353170	Normal	Median	643.5	4	INPHARED
Prokka	MW353170	GV	Median	643.5	4	INPHARED
Pharokka	MW353171	Normal	Capacity	79.262	4	INPHARED
Pharokka	MW353171	GV	Capacity	79.262	4	INPHARED
Pharokka	MW353171	Normal	Genes_per_KB	1.04189	4	INPHARED
Pharokka	MW353171	GV	Genes_per_KB	1.04189	4	INPHARED
Pharokka	MW353171	Normal	Hypotheticals_percentage	70.8333	4	INPHARED
Pharokka	MW353171	GV	Hypotheticals_percentage	70.8333	4	INPHARED
Pharokka	MW353171	Normal	Median	601.5	4	INPHARED
Pharokka	MW353171	GV	Median	601.5	4	INPHARED
Prokka	MW353171	Normal	Capacity	75.6414	4	INPHARED
Prokka	MW353171	GV	Capacity	75.6414	4	INPHARED
Prokka	MW353171	Normal	Genes_per_KB	0.998481	4	INPHARED
Prokka	MW353171	GV	Genes_per_KB	0.998481	4	INPHARED
Prokka	MW353171	Normal	Hypotheticals_percentage	78.2609	4	INPHARED
Prokka	MW353171	GV	Hypotheticals_percentage	73.913	4	INPHARED
Prokka	MW353171	Normal	Median	600	4	INPHARED
Prokka	MW353171	GV	Median	600	4	INPHARED
Pharokka	MW353172	Normal	Capacity	89.3617	4	INPHARED
Pharokka	MW353172	GV	Capacity	89.3617	4	INPHARED
Pharokka	MW353172	Normal	Genes_per_KB	0.939486	4	INPHARED
Pharokka	MW353172	GV	Genes_per_KB	0.939486	4	INPHARED
Pharokka	MW353172	Normal	Hypotheticals_percentage	70.5882	4	INPHARED
Pharokka	MW353172	GV	Hypotheticals_percentage	70.5882	4	INPHARED
Pharokka	MW353172	Normal	Median	744	4	INPHARED
Pharokka	MW353172	GV	Median	744	4	INPHARED
Prokka	MW353172	Normal	Capacity	80.2929	4	INPHARED
Prokka	MW353172	GV	Capacity	80.2929	4	INPHARED
Prokka	MW353172	Normal	Genes_per_KB	0.828958	4	INPHARED
Prokka	MW353172	GV	Genes_per_KB	0.828958	4	INPHARED
Prokka	MW353172	Normal	Hypotheticals_percentage	73.3333	4	INPHARED
Prokka	MW353172	GV	Hypotheticals_percentage	66.6667	4	INPHARED
Prokka	MW353172	Normal	Median	744	4	INPHARED
Prokka	MW353172	GV	Median	744	4	INPHARED
Pharokka	MW358880	Normal	Capacity	79.1305	4	INPHARED
Pharokka	MW358880	GV	Capacity	79.1305	4	INPHARED
Pharokka	MW358880	Normal	Genes_per_KB	0.901492	4	INPHARED
Pharokka	MW358880	GV	Genes_per_KB	0.901492	4	INPHARED
Pharokka	MW358880	Normal	Hypotheticals_percentage	72.7273	4	INPHARED
Pharokka	MW358880	GV	Hypotheticals_percentage	72.7273	4	INPHARED
Pharokka	MW358880	Normal	Median	577.5	4	INPHARED
Pharokka	MW358880	GV	Median	577.5	4	INPHARED
Prokka	MW358880	Normal	Capacity	78.983	4	INPHARED
Prokka	MW358880	GV	Capacity	78.983	4	INPHARED
Prokka	MW358880	Normal	Genes_per_KB	0.901492	4	INPHARED
Prokka	MW358880	GV	Genes_per_KB	0.901492	4	INPHARED
Prokka	MW358880	Normal	Hypotheticals_percentage	77.2727	4	INPHARED
Prokka	MW358880	GV	Hypotheticals_percentage	77.2727	4	INPHARED
Prokka	MW358880	Normal	Median	577.5	4	INPHARED
Prokka	MW358880	GV	Median	577.5	4	INPHARED
Pharokka	MW865341	Normal	Capacity	95.8474	15	INPHARED
Pharokka	MW865341	GV	Capacity	91.1884	15	INPHARED
Pharokka	MW865341	Normal	Genes_per_KB	1.01283	15	INPHARED
Pharokka	MW865341	GV	Genes_per_KB	0.844024	15	INPHARED
Pharokka	MW865341	Normal	Hypotheticals_percentage	33.3333	15	INPHARED
Pharokka	MW865341	GV	Hypotheticals_percentage	20	15	INPHARED
Pharokka	MW865341	Normal	Median	601.5	15	INPHARED
Pharokka	MW865341	GV	Median	888	15	INPHARED
Prokka	MW865341	Normal	Capacity	94.345	15	INPHARED
Prokka	MW865341	GV	Capacity	94.345	15	INPHARED
Prokka	MW865341	Normal	Genes_per_KB	0.956561	15	INPHARED
Prokka	MW865341	GV	Genes_per_KB	0.956561	15	INPHARED
Prokka	MW865341	Normal	Hypotheticals_percentage	29.4118	15	INPHARED
Prokka	MW865341	GV	Hypotheticals_percentage	29.4118	15	INPHARED
Prokka	MW865341	Normal	Median	705	15	INPHARED
Prokka	MW865341	GV	Median	705	15	INPHARED
Pharokka	MZ364229	Normal	Capacity	95.1389	15	INPHARED
Pharokka	MZ364229	GV	Capacity	95.1389	15	INPHARED
Pharokka	MZ364229	Normal	Genes_per_KB	1.38889	15	INPHARED
Pharokka	MZ364229	GV	Genes_per_KB	1.38889	15	INPHARED
Pharokka	MZ364229	Normal	Hypotheticals_percentage	33.3333	15	INPHARED
Pharokka	MZ364229	GV	Hypotheticals_percentage	33.3333	15	INPHARED
Pharokka	MZ364229	Normal	Median	624	15	INPHARED
Pharokka	MZ364229	GV	Median	624	15	INPHARED
Prokka	MZ364229	Normal	Capacity	95.1389	15	INPHARED
Prokka	MZ364229	GV	Capacity	95.1389	15	INPHARED
Prokka	MZ364229	Normal	Genes_per_KB	1.38889	15	INPHARED
Prokka	MZ364229	GV	Genes_per_KB	1.38889	15	INPHARED
Prokka	MZ364229	Normal	Hypotheticals_percentage	33.3333	15	INPHARED
Prokka	MZ364229	GV	Hypotheticals_percentage	33.3333	15	INPHARED
Prokka	MZ364229	Normal	Median	624	15	INPHARED
Prokka	MZ364229	GV	Median	624	15	INPHARED
Pharokka	MZ560702	Normal	Capacity	93.6113	15	INPHARED
Pharokka	MZ560702	GV	Capacity	92.985	15	INPHARED
Pharokka	MZ560702	Normal	Genes_per_KB	1.62426	15	INPHARED
Pharokka	MZ560702	GV	Genes_per_KB	1.54605	15	INPHARED
Pharokka	MZ560702	Normal	Hypotheticals_percentage	46.6667	15	INPHARED
Pharokka	MZ560702	GV	Hypotheticals_percentage	44.7471	15	INPHARED
Pharokka	MZ560702	Normal	Median	361.5	15	INPHARED
Pharokka	MZ560702	GV	Median	369	15	INPHARED
Prokka	MZ560702	Normal	Capacity	88.0106	15	INPHARED
Prokka	MZ560702	GV	Capacity	87.2797	15	INPHARED
Prokka	MZ560702	Normal	Genes_per_KB	1.68441	15	INPHARED
Prokka	MZ560702	GV	Genes_per_KB	1.63629	15	INPHARED
Prokka	MZ560702	Normal	Hypotheticals_percentage	44.6429	15	INPHARED
Prokka	MZ560702	GV	Hypotheticals_percentage	43.3824	15	INPHARED
Prokka	MZ560702	Normal	Median	327	15	INPHARED
Prokka	MZ560702	GV	Median	339	15	INPHARED
Pharokka	OL689226	Normal	Capacity	89.273	4	INPHARED
Pharokka	OL689226	GV	Capacity	89.273	4	INPHARED
Pharokka	OL689226	Normal	Genes_per_KB	1.14895	4	INPHARED
Pharokka	OL689226	GV	Genes_per_KB	1.14895	4	INPHARED
Pharokka	OL689226	Normal	Hypotheticals_percentage	90.9091	4	INPHARED
Pharokka	OL689226	GV	Hypotheticals_percentage	90.9091	4	INPHARED
Pharokka	OL689226	Normal	Median	523.5	4	INPHARED
Pharokka	OL689226	GV	Median	523.5	4	INPHARED
Prokka	OL689226	Normal	Capacity	89.273	4	INPHARED
Prokka	OL689226	GV	Capacity	89.273	4	INPHARED
Prokka	OL689226	Normal	Genes_per_KB	1.14895	4	INPHARED
Prokka	OL689226	GV	Genes_per_KB	1.14895	4	INPHARED
Prokka	OL689226	Normal	Hypotheticals_percentage	95.4545	4	INPHARED
Prokka	OL689226	GV	Hypotheticals_percentage	90.9091	4	INPHARED
Prokka	OL689226	Normal	Median	523.5	4	INPHARED
Prokka	OL689226	GV	Median	523.5	4	INPHARED
Pharokka	OL689227	Normal	Capacity	91.6667	4	INPHARED
Pharokka	OL689227	GV	Capacity	91.6667	4	INPHARED
Pharokka	OL689227	Normal	Genes_per_KB	1.21462	4	INPHARED
Pharokka	OL689227	GV	Genes_per_KB	1.21462	4	INPHARED
Pharokka	OL689227	Normal	Hypotheticals_percentage	86.9565	4	INPHARED
Pharokka	OL689227	GV	Hypotheticals_percentage	86.9565	4	INPHARED
Pharokka	OL689227	Normal	Median	582	4	INPHARED
Pharokka	OL689227	GV	Median	582	4	INPHARED
Prokka	OL689227	Normal	Capacity	91.2072	4	INPHARED
Prokka	OL689227	GV	Capacity	91.2072	4	INPHARED
Prokka	OL689227	Normal	Genes_per_KB	1.16181	4	INPHARED
Prokka	OL689227	GV	Genes_per_KB	1.16181	4	INPHARED
Prokka	OL689227	Normal	Hypotheticals_percentage	90.9091	4	INPHARED
Prokka	OL689227	GV	Hypotheticals_percentage	81.8182	4	INPHARED
Prokka	OL689227	Normal	Median	594	4	INPHARED
Prokka	OL689227	GV	Median	594	4	INPHARED
Pharokka	OL689230	Normal	Capacity	92.0314	4	INPHARED
Pharokka	OL689230	GV	Capacity	92.0314	4	INPHARED
Pharokka	OL689230	Normal	Genes_per_KB	1.1159	4	INPHARED
Pharokka	OL689230	GV	Genes_per_KB	1.1159	4	INPHARED
Pharokka	OL689230	Normal	Hypotheticals_percentage	86.3636	4	INPHARED
Pharokka	OL689230	GV	Hypotheticals_percentage	86.3636	4	INPHARED
Pharokka	OL689230	Normal	Median	562.5	4	INPHARED
Pharokka	OL689230	GV	Median	562.5	4	INPHARED
Prokka	OL689230	Normal	Capacity	92.0314	4	INPHARED
Prokka	OL689230	GV	Capacity	92.0314	4	INPHARED
Prokka	OL689230	Normal	Genes_per_KB	1.1159	4	INPHARED
Prokka	OL689230	GV	Genes_per_KB	1.1159	4	INPHARED
Prokka	OL689230	Normal	Hypotheticals_percentage	90.9091	4	INPHARED
Prokka	OL689230	GV	Hypotheticals_percentage	86.3636	4	INPHARED
Prokka	OL689230	Normal	Median	562.5	4	INPHARED
Prokka	OL689230	GV	Median	562.5	4	INPHARED
Pharokka	OM869516	Normal	Capacity	91.665	15	INPHARED
Pharokka	OM869516	GV	Capacity	93.0278	15	INPHARED
Pharokka	OM869516	Normal	Genes_per_KB	1.18507	15	INPHARED
Pharokka	OM869516	GV	Genes_per_KB	1.18507	15	INPHARED
Pharokka	OM869516	Normal	Hypotheticals_percentage	16.6667	15	INPHARED
Pharokka	OM869516	GV	Hypotheticals_percentage	16.6667	15	INPHARED
Pharokka	OM869516	Normal	Median	694.5	15	INPHARED
Pharokka	OM869516	GV	Median	754.5	15	INPHARED
Prokka	OM869516	Normal	Capacity	88.7616	15	INPHARED
Prokka	OM869516	GV	Capacity	88.7616	15	INPHARED
Prokka	OM869516	Normal	Genes_per_KB	0.987557	15	INPHARED
Prokka	OM869516	GV	Genes_per_KB	0.987557	15	INPHARED
Prokka	OM869516	Normal	Hypotheticals_percentage	40	15	INPHARED
Prokka	OM869516	GV	Hypotheticals_percentage	40	15	INPHARED
Prokka	OM869516	Normal	Median	738	15	INPHARED
Prokka	OM869516	GV	Median	738	15	INPHARED
Pharokka	OM869632	Normal	Capacity	89.555	4	INPHARED
Pharokka	OM869632	GV	Capacity	89.555	4	INPHARED
Pharokka	OM869632	Normal	Genes_per_KB	1.64813	4	INPHARED
Pharokka	OM869632	GV	Genes_per_KB	1.64813	4	INPHARED
Pharokka	OM869632	Normal	Hypotheticals_percentage	62.5	4	INPHARED
Pharokka	OM869632	GV	Hypotheticals_percentage	62.5	4	INPHARED
Pharokka	OM869632	Normal	Median	345	4	INPHARED
Pharokka	OM869632	GV	Median	345	4	INPHARED
Prokka	OM869632	Normal	Capacity	89.555	4	INPHARED
Prokka	OM869632	GV	Capacity	89.555	4	INPHARED
Prokka	OM869632	Normal	Genes_per_KB	1.64813	4	INPHARED
Prokka	OM869632	GV	Genes_per_KB	1.64813	4	INPHARED
Prokka	OM869632	Normal	Hypotheticals_percentage	62.5	4	INPHARED
Prokka	OM869632	GV	Hypotheticals_percentage	62.5	4	INPHARED
Prokka	OM869632	Normal	Median	345	4	INPHARED
Prokka	OM869632	GV	Median	345	4	INPHARED
Pharokka	OQ749652	Normal	Capacity	73.5858	15	INPHARED
Pharokka	OQ749652	GV	Capacity	84.1163	15	INPHARED
Pharokka	OQ749652	Normal	Genes_per_KB	1.46349	15	INPHARED
Pharokka	OQ749652	GV	Genes_per_KB	1.01488	15	INPHARED
Pharokka	OQ749652	Normal	Hypotheticals_percentage	80.9045	15	INPHARED
Pharokka	OQ749652	GV	Hypotheticals_percentage	71.7391	15	INPHARED
Pharokka	OQ749652	Normal	Median	348	15	INPHARED
Pharokka	OQ749652	GV	Median	504	15	INPHARED
Prokka	OQ749652	Normal	Capacity	74.8853	15	INPHARED
Prokka	OQ749652	GV	Capacity	86.3182	15	INPHARED
Prokka	OQ749652	Normal	Genes_per_KB	1.70618	15	INPHARED
Prokka	OQ749652	GV	Genes_per_KB	1.29435	15	INPHARED
Prokka	OQ749652	Normal	Hypotheticals_percentage	69.8276	15	INPHARED
Prokka	OQ749652	GV	Hypotheticals_percentage	60.2273	15	INPHARED
Prokka	OQ749652	Normal	Median	300	15	INPHARED
Prokka	OQ749652	GV	Median	388.5	15	INPHARED
Pharokka	SPVDNA	Normal	Capacity	90.3868	4	INPHARED
Pharokka	SPVDNA	GV	Capacity	90.3868	4	INPHARED
Pharokka	SPVDNA	Normal	Genes_per_KB	1.58335	4	INPHARED
Pharokka	SPVDNA	GV	Genes_per_KB	1.58335	4	INPHARED
Pharokka	SPVDNA	Normal	Hypotheticals_percentage	42.8571	4	INPHARED
Pharokka	SPVDNA	GV	Hypotheticals_percentage	42.8571	4	INPHARED
Pharokka	SPVDNA	Normal	Median	450	4	INPHARED
Pharokka	SPVDNA	GV	Median	450	4	INPHARED
Prokka	SPVDNA	Normal	Capacity	78.2402	4	INPHARED
Prokka	SPVDNA	GV	Capacity	78.2402	4	INPHARED
Prokka	SPVDNA	Normal	Genes_per_KB	1.35716	4	INPHARED
Prokka	SPVDNA	GV	Genes_per_KB	1.35716	4	INPHARED
Prokka	SPVDNA	Normal	Hypotheticals_percentage	50	4	INPHARED
Prokka	SPVDNA	GV	Hypotheticals_percentage	50	4	INPHARED
Prokka	SPVDNA	Normal	Median	412.5	4	INPHARED
Prokka	SPVDNA	GV	Median	412.5	4	INPHARED
Pharokka	SVU28974	Normal	Capacity	85.0798	4	INPHARED
Pharokka	SVU28974	GV	Capacity	85.0798	4	INPHARED
Pharokka	SVU28974	Normal	Genes_per_KB	1.80227	4	INPHARED
Pharokka	SVU28974	GV	Genes_per_KB	1.80227	4	INPHARED
Pharokka	SVU28974	Normal	Hypotheticals_percentage	92.8571	4	INPHARED
Pharokka	SVU28974	GV	Hypotheticals_percentage	92.8571	4	INPHARED
Pharokka	SVU28974	Normal	Median	234	4	INPHARED
Pharokka	SVU28974	GV	Median	234	4	INPHARED
Prokka	SVU28974	Normal	Capacity	72.0649	4	INPHARED
Prokka	SVU28974	GV	Capacity	72.0649	4	INPHARED
Prokka	SVU28974	Normal	Genes_per_KB	1.5448	4	INPHARED
Prokka	SVU28974	GV	Genes_per_KB	1.5448	4	INPHARED
Prokka	SVU28974	Normal	Hypotheticals_percentage	91.6667	4	INPHARED
Prokka	SVU28974	GV	Hypotheticals_percentage	91.6667	4	INPHARED
Prokka	SVU28974	Normal	Median	228	4	INPHARED
Prokka	SVU28974	GV	Median	228	4	INPHARED
Pharokka	UHGV-0002146	Normal	Capacity	68.8043	15	UHGV
Pharokka	UHGV-0002146	GV	Capacity	80.9732	15	UHGV
Pharokka	UHGV-0002146	Normal	Genes_per_KB	2.07689	15	UHGV
Pharokka	UHGV-0002146	GV	Genes_per_KB	1.22918	15	UHGV
Pharokka	UHGV-0002146	Normal	Hypotheticals_percentage	59.1837	15	UHGV
Pharokka	UHGV-0002146	GV	Hypotheticals_percentage	37.931	15	UHGV
Pharokka	UHGV-0002146	Normal	Median	258	15	UHGV
Pharokka	UHGV-0002146	GV	Median	384	15	UHGV
Prokka	UHGV-0002146	Normal	Capacity	68.0244	15	UHGV
Prokka	UHGV-0002146	GV	Capacity	68.0244	15	UHGV
Prokka	UHGV-0002146	Normal	Genes_per_KB	2.07689	15	UHGV
Prokka	UHGV-0002146	GV	Genes_per_KB	2.07689	15	UHGV
Prokka	UHGV-0002146	Normal	Hypotheticals_percentage	71.4286	15	UHGV
Prokka	UHGV-0002146	GV	Hypotheticals_percentage	71.4286	15	UHGV
Prokka	UHGV-0002146	Normal	Median	252	15	UHGV
Prokka	UHGV-0002146	GV	Median	252	15	UHGV
Pharokka	UHGV-0003464	Normal	Capacity	64.0123	15	UHGV
Pharokka	UHGV-0003464	GV	Capacity	87.8451	15	UHGV
Pharokka	UHGV-0003464	Normal	Genes_per_KB	1.57938	15	UHGV
Pharokka	UHGV-0003464	GV	Genes_per_KB	1.0108	15	UHGV
Pharokka	UHGV-0003464	Normal	Hypotheticals_percentage	60	15	UHGV
Pharokka	UHGV-0003464	GV	Hypotheticals_percentage	50	15	UHGV
Pharokka	UHGV-0003464	Normal	Median	265.5	15	UHGV
Pharokka	UHGV-0003464	GV	Median	439.5	15	UHGV
Prokka	UHGV-0003464	Normal	Capacity	63.5005	15	UHGV
Prokka	UHGV-0003464	GV	Capacity	63.5005	15	UHGV
Prokka	UHGV-0003464	Normal	Genes_per_KB	1.54779	15	UHGV
Prokka	UHGV-0003464	GV	Genes_per_KB	1.54779	15	UHGV
Prokka	UHGV-0003464	Normal	Hypotheticals_percentage	67.3469	15	UHGV
Prokka	UHGV-0003464	GV	Hypotheticals_percentage	67.3469	15	UHGV
Prokka	UHGV-0003464	Normal	Median	267	15	UHGV
Prokka	UHGV-0003464	GV	Median	267	15	UHGV
Pharokka	UHGV-0003642	Normal	Capacity	61.7309	15	UHGV
Pharokka	UHGV-0003642	GV	Capacity	84.8403	15	UHGV
Pharokka	UHGV-0003642	Normal	Genes_per_KB	1.44825	15	UHGV
Pharokka	UHGV-0003642	GV	Genes_per_KB	1.29169	15	UHGV
Pharokka	UHGV-0003642	Normal	Hypotheticals_percentage	67.5676	15	UHGV
Pharokka	UHGV-0003642	GV	Hypotheticals_percentage	63.6364	15	UHGV
Pharokka	UHGV-0003642	Normal	Median	279	15	UHGV
Pharokka	UHGV-0003642	GV	Median	360	15	UHGV
Prokka	UHGV-0003642	Normal	Capacity	62.1301	15	UHGV
Prokka	UHGV-0003642	GV	Capacity	62.1301	15	UHGV
Prokka	UHGV-0003642	Normal	Genes_per_KB	1.52654	15	UHGV
Prokka	UHGV-0003642	GV	Genes_per_KB	1.52654	15	UHGV
Prokka	UHGV-0003642	Normal	Hypotheticals_percentage	74.359	15	UHGV
Prokka	UHGV-0003642	GV	Hypotheticals_percentage	74.359	15	UHGV
Prokka	UHGV-0003642	Normal	Median	273	15	UHGV
Prokka	UHGV-0003642	GV	Median	273	15	UHGV
Pharokka	UHGV-0003691	Normal	Capacity	76.1377	15	UHGV
Pharokka	UHGV-0003691	GV	Capacity	85.5846	15	UHGV
Pharokka	UHGV-0003691	Normal	Genes_per_KB	1.49139	15	UHGV
Pharokka	UHGV-0003691	GV	Genes_per_KB	1.27834	15	UHGV
Pharokka	UHGV-0003691	Normal	Hypotheticals_percentage	54.2857	15	UHGV
Pharokka	UHGV-0003691	GV	Hypotheticals_percentage	50	15	UHGV
Pharokka	UHGV-0003691	Normal	Median	381	15	UHGV
Pharokka	UHGV-0003691	GV	Median	471	15	UHGV
Prokka	UHGV-0003691	Normal	Capacity	75.7713	15	UHGV
Prokka	UHGV-0003691	GV	Capacity	75.7713	15	UHGV
Prokka	UHGV-0003691	Normal	Genes_per_KB	1.49139	15	UHGV
Prokka	UHGV-0003691	GV	Genes_per_KB	1.49139	15	UHGV
Prokka	UHGV-0003691	Normal	Hypotheticals_percentage	62.8571	15	UHGV
Prokka	UHGV-0003691	GV	Hypotheticals_percentage	62.8571	15	UHGV
Prokka	UHGV-0003691	Normal	Median	381	15	UHGV
Prokka	UHGV-0003691	GV	Median	381	15	UHGV
Pharokka	UHGV-0005524	Normal	Capacity	52.9366	15	UHGV
Pharokka	UHGV-0005524	GV	Capacity	90.1698	15	UHGV
Pharokka	UHGV-0005524	Normal	Genes_per_KB	2.10066	15	UHGV
Pharokka	UHGV-0005524	GV	Genes_per_KB	1.50047	15	UHGV
Pharokka	UHGV-0005524	Normal	Hypotheticals_percentage	67.3469	15	UHGV
Pharokka	UHGV-0005524	GV	Hypotheticals_percentage	54.2857	15	UHGV
Pharokka	UHGV-0005524	Normal	Median	216	15	UHGV
Pharokka	UHGV-0005524	GV	Median	384	15	UHGV
Prokka	UHGV-0005524	Normal	Capacity	52.9366	15	UHGV
Prokka	UHGV-0005524	GV	Capacity	52.9366	15	UHGV
Prokka	UHGV-0005524	Normal	Genes_per_KB	2.10066	15	UHGV
Prokka	UHGV-0005524	GV	Genes_per_KB	2.10066	15	UHGV
Prokka	UHGV-0005524	Normal	Hypotheticals_percentage	77.551	15	UHGV
Prokka	UHGV-0005524	GV	Hypotheticals_percentage	77.551	15	UHGV
Prokka	UHGV-0005524	Normal	Median	216	15	UHGV
Prokka	UHGV-0005524	GV	Median	216	15	UHGV
Pharokka	UHGV-0005961	Normal	Capacity	55.9394	15	UHGV
Pharokka	UHGV-0005961	GV	Capacity	87.4542	15	UHGV
Pharokka	UHGV-0005961	Normal	Genes_per_KB	1.94372	15	UHGV
Pharokka	UHGV-0005961	GV	Genes_per_KB	1.41361	15	UHGV
Pharokka	UHGV-0005961	Normal	Hypotheticals_percentage	68.1818	15	UHGV
Pharokka	UHGV-0005961	GV	Hypotheticals_percentage	56.25	15	UHGV
Pharokka	UHGV-0005961	Normal	Median	234	15	UHGV
Pharokka	UHGV-0005961	GV	Median	357	15	UHGV
Prokka	UHGV-0005961	Normal	Capacity	56.3281	15	UHGV
Prokka	UHGV-0005961	GV	Capacity	56.3281	15	UHGV
Prokka	UHGV-0005961	Normal	Genes_per_KB	1.9879	15	UHGV
Prokka	UHGV-0005961	GV	Genes_per_KB	1.9879	15	UHGV
Prokka	UHGV-0005961	Normal	Hypotheticals_percentage	71.1111	15	UHGV
Prokka	UHGV-0005961	GV	Hypotheticals_percentage	71.1111	15	UHGV
Prokka	UHGV-0005961	Normal	Median	234	15	UHGV
Prokka	UHGV-0005961	GV	Median	234	15	UHGV
Pharokka	UHGV-0007271	Normal	Capacity	70.2201	15	UHGV
Pharokka	UHGV-0007271	GV	Capacity	86.6938	15	UHGV
Pharokka	UHGV-0007271	Normal	Genes_per_KB	1.95056	15	UHGV
Pharokka	UHGV-0007271	GV	Genes_per_KB	1.52652	15	UHGV
Pharokka	UHGV-0007271	Normal	Hypotheticals_percentage	50	15	UHGV
Pharokka	UHGV-0007271	GV	Hypotheticals_percentage	58.3333	15	UHGV
Pharokka	UHGV-0007271	Normal	Median	301.5	15	UHGV
Pharokka	UHGV-0007271	GV	Median	357	15	UHGV
Prokka	UHGV-0007271	Normal	Capacity	70.2201	15	UHGV
Prokka	UHGV-0007271	GV	Capacity	70.2201	15	UHGV
Prokka	UHGV-0007271	Normal	Genes_per_KB	1.95056	15	UHGV
Prokka	UHGV-0007271	GV	Genes_per_KB	1.95056	15	UHGV
Prokka	UHGV-0007271	Normal	Hypotheticals_percentage	65.2174	15	UHGV
Prokka	UHGV-0007271	GV	Hypotheticals_percentage	65.2174	15	UHGV
Prokka	UHGV-0007271	Normal	Median	301.5	15	UHGV
Prokka	UHGV-0007271	GV	Median	301.5	15	UHGV
Pharokka	UHGV-0007369	Normal	Capacity	66.7766	15	UHGV
Pharokka	UHGV-0007369	GV	Capacity	91.3299	15	UHGV
Pharokka	UHGV-0007369	Normal	Genes_per_KB	1.70358	15	UHGV
Pharokka	UHGV-0007369	GV	Genes_per_KB	1.0149	15	UHGV
Pharokka	UHGV-0007369	Normal	Hypotheticals_percentage	74.4681	15	UHGV
Pharokka	UHGV-0007369	GV	Hypotheticals_percentage	57.1429	15	UHGV
Pharokka	UHGV-0007369	Normal	Median	243	15	UHGV
Pharokka	UHGV-0007369	GV	Median	501	15	UHGV
Prokka	UHGV-0007369	Normal	Capacity	66.0372	15	UHGV
Prokka	UHGV-0007369	GV	Capacity	66.0372	15	UHGV
Prokka	UHGV-0007369	Normal	Genes_per_KB	1.73982	15	UHGV
Prokka	UHGV-0007369	GV	Genes_per_KB	1.73982	15	UHGV
Prokka	UHGV-0007369	Normal	Hypotheticals_percentage	81.25	15	UHGV
Prokka	UHGV-0007369	GV	Hypotheticals_percentage	81.25	15	UHGV
Prokka	UHGV-0007369	Normal	Median	232.5	15	UHGV
Prokka	UHGV-0007369	GV	Median	232.5	15	UHGV
Pharokka	UHGV-0009273	Normal	Capacity	57.1062	15	UHGV
Pharokka	UHGV-0009273	GV	Capacity	91.6589	15	UHGV
Pharokka	UHGV-0009273	Normal	Genes_per_KB	1.40297	15	UHGV
Pharokka	UHGV-0009273	GV	Genes_per_KB	0.900019	15	UHGV
Pharokka	UHGV-0009273	Normal	Hypotheticals_percentage	77.3585	15	UHGV
Pharokka	UHGV-0009273	GV	Hypotheticals_percentage	58.8235	15	UHGV
Pharokka	UHGV-0009273	Normal	Median	243	15	UHGV
Pharokka	UHGV-0009273	GV	Median	510	15	UHGV
Prokka	UHGV-0009273	Normal	Capacity	56.8282	15	UHGV
Prokka	UHGV-0009273	GV	Capacity	56.8282	15	UHGV
Prokka	UHGV-0009273	Normal	Genes_per_KB	1.3765	15	UHGV
Prokka	UHGV-0009273	GV	Genes_per_KB	1.3765	15	UHGV
Prokka	UHGV-0009273	Normal	Hypotheticals_percentage	82.6923	15	UHGV
Prokka	UHGV-0009273	GV	Hypotheticals_percentage	82.6923	15	UHGV
Prokka	UHGV-0009273	Normal	Median	243	15	UHGV
Prokka	UHGV-0009273	GV	Median	243	15	UHGV
Pharokka	UHGV-0010227	Normal	Capacity	81.6248	15	UHGV
Pharokka	UHGV-0010227	GV	Capacity	84.1387	15	UHGV
Pharokka	UHGV-0010227	Normal	Genes_per_KB	1.64978	15	UHGV
Pharokka	UHGV-0010227	GV	Genes_per_KB	1.46751	15	UHGV
Pharokka	UHGV-0010227	Normal	Hypotheticals_percentage	84.4193	15	UHGV
Pharokka	UHGV-0010227	GV	Hypotheticals_percentage	82.8025	15	UHGV
Pharokka	UHGV-0010227	Normal	Median	366	15	UHGV
Pharokka	UHGV-0010227	GV	Median	391.5	15	UHGV
Prokka	UHGV-0010227	Normal	Capacity	82.0945	15	UHGV
Prokka	UHGV-0010227	GV	Capacity	84.7879	15	UHGV
Prokka	UHGV-0010227	Normal	Genes_per_KB	1.7339	15	UHGV
Prokka	UHGV-0010227	GV	Genes_per_KB	1.56098	15	UHGV
Prokka	UHGV-0010227	Normal	Hypotheticals_percentage	81.6712	15	UHGV
Prokka	UHGV-0010227	GV	Hypotheticals_percentage	80.2395	15	UHGV
Prokka	UHGV-0010227	Normal	Median	348	15	UHGV
Prokka	UHGV-0010227	GV	Median	373.5	15	UHGV
Pharokka	UHGV-0010531	Normal	Capacity	59.4141	15	UHGV
Pharokka	UHGV-0010531	GV	Capacity	87.9196	15	UHGV
Pharokka	UHGV-0010531	Normal	Genes_per_KB	1.72658	15	UHGV
Pharokka	UHGV-0010531	GV	Genes_per_KB	0.962355	15	UHGV
Pharokka	UHGV-0010531	Normal	Hypotheticals_percentage	63.9344	15	UHGV
Pharokka	UHGV-0010531	GV	Hypotheticals_percentage	55.8824	15	UHGV
Pharokka	UHGV-0010531	Normal	Median	258	15	UHGV
Pharokka	UHGV-0010531	GV	Median	421.5	15	UHGV
Prokka	UHGV-0010531	Normal	Capacity	57.5205	15	UHGV
Prokka	UHGV-0010531	GV	Capacity	57.5205	15	UHGV
Prokka	UHGV-0010531	Normal	Genes_per_KB	1.66997	15	UHGV
Prokka	UHGV-0010531	GV	Genes_per_KB	1.66997	15	UHGV
Prokka	UHGV-0010531	Normal	Hypotheticals_percentage	74.5763	15	UHGV
Prokka	UHGV-0010531	GV	Hypotheticals_percentage	74.5763	15	UHGV
Prokka	UHGV-0010531	Normal	Median	258	15	UHGV
Prokka	UHGV-0010531	GV	Median	258	15	UHGV
Pharokka	UHGV-0010749	Normal	Capacity	63.6218	15	UHGV
Pharokka	UHGV-0010749	GV	Capacity	90.0641	15	UHGV
Pharokka	UHGV-0010749	Normal	Genes_per_KB	1.8202	15	UHGV
Pharokka	UHGV-0010749	GV	Genes_per_KB	0.939775	15	UHGV
Pharokka	UHGV-0010749	Normal	Hypotheticals_percentage	90.2174	15	UHGV
Pharokka	UHGV-0010749	GV	Hypotheticals_percentage	82.1053	15	UHGV
Pharokka	UHGV-0010749	Normal	Median	259.5	15	UHGV
Pharokka	UHGV-0010749	GV	Median	504	15	UHGV
Prokka	UHGV-0010749	Normal	Capacity	64.2203	15	UHGV
Prokka	UHGV-0010749	GV	Capacity	89.9681	15	UHGV
Prokka	UHGV-0010749	Normal	Genes_per_KB	1.85977	15	UHGV
Prokka	UHGV-0010749	GV	Genes_per_KB	0.999129	15	UHGV
Prokka	UHGV-0010749	Normal	Hypotheticals_percentage	88.2979	15	UHGV
Prokka	UHGV-0010749	GV	Hypotheticals_percentage	79.2079	15	UHGV
Prokka	UHGV-0010749	Normal	Median	256.5	15	UHGV
Prokka	UHGV-0010749	GV	Median	495	15	UHGV
Pharokka	UHGV-0010759	Normal	Capacity	62.6206	15	UHGV
Pharokka	UHGV-0010759	GV	Capacity	86.5178	15	UHGV
Pharokka	UHGV-0010759	Normal	Genes_per_KB	1.50919	15	UHGV
Pharokka	UHGV-0010759	GV	Genes_per_KB	1.13189	15	UHGV
Pharokka	UHGV-0010759	Normal	Hypotheticals_percentage	78.169	15	UHGV
Pharokka	UHGV-0010759	GV	Hypotheticals_percentage	74.6479	15	UHGV
Pharokka	UHGV-0010759	Normal	Median	291	15	UHGV
Pharokka	UHGV-0010759	GV	Median	474	15	UHGV
Prokka	UHGV-0010759	Normal	Capacity	63.338	15	UHGV
Prokka	UHGV-0010759	GV	Capacity	88.0562	15	UHGV
Prokka	UHGV-0010759	Normal	Genes_per_KB	1.59952	15	UHGV
Prokka	UHGV-0010759	GV	Genes_per_KB	1.23286	15	UHGV
Prokka	UHGV-0010759	Normal	Hypotheticals_percentage	79.402	15	UHGV
Prokka	UHGV-0010759	GV	Hypotheticals_percentage	71.9828	15	UHGV
Prokka	UHGV-0010759	Normal	Median	276	15	UHGV
Prokka	UHGV-0010759	GV	Median	439.5	15	UHGV
Pharokka	UHGV-0010810	Normal	Capacity	76.1801	15	UHGV
Pharokka	UHGV-0010810	GV	Capacity	92.6182	15	UHGV
Pharokka	UHGV-0010810	Normal	Genes_per_KB	1.90047	15	UHGV
Pharokka	UHGV-0010810	GV	Genes_per_KB	1.12621	15	UHGV
Pharokka	UHGV-0010810	Normal	Hypotheticals_percentage	87.8788	15	UHGV
Pharokka	UHGV-0010810	GV	Hypotheticals_percentage	78.9773	15	UHGV
Pharokka	UHGV-0010810	Normal	Median	306	15	UHGV
Pharokka	UHGV-0010810	GV	Median	453	15	UHGV
Prokka	UHGV-0010810	Normal	Capacity	75.9338	15	UHGV
Prokka	UHGV-0010810	GV	Capacity	93.4603	15	UHGV
Prokka	UHGV-0010810	Normal	Genes_per_KB	1.91327	15	UHGV
Prokka	UHGV-0010810	GV	Genes_per_KB	1.171	15	UHGV
Prokka	UHGV-0010810	Normal	Hypotheticals_percentage	87.6254	15	UHGV
Prokka	UHGV-0010810	GV	Hypotheticals_percentage	79.235	15	UHGV
Prokka	UHGV-0010810	Normal	Median	303	15	UHGV
Prokka	UHGV-0010810	GV	Median	432	15	UHGV
Pharokka	UHGV-0010888	Normal	Capacity	61.151	15	UHGV
Pharokka	UHGV-0010888	GV	Capacity	92.0004	15	UHGV
Pharokka	UHGV-0010888	Normal	Genes_per_KB	1.7595	15	UHGV
Pharokka	UHGV-0010888	GV	Genes_per_KB	1.2394	15	UHGV
Pharokka	UHGV-0010888	Normal	Hypotheticals_percentage	89.9371	15	UHGV
Pharokka	UHGV-0010888	GV	Hypotheticals_percentage	83.9286	15	UHGV
Pharokka	UHGV-0010888	Normal	Median	244.5	15	UHGV
Pharokka	UHGV-0010888	GV	Median	414	15	UHGV
Prokka	UHGV-0010888	Normal	Capacity	61.5062	15	UHGV
Prokka	UHGV-0010888	GV	Capacity	92.1979	15	UHGV
Prokka	UHGV-0010888	Normal	Genes_per_KB	1.81483	15	UHGV
Prokka	UHGV-0010888	GV	Genes_per_KB	1.30579	15	UHGV
Prokka	UHGV-0010888	Normal	Hypotheticals_percentage	87.8049	15	UHGV
Prokka	UHGV-0010888	GV	Hypotheticals_percentage	80.9322	15	UHGV
Prokka	UHGV-0010888	Normal	Median	238.5	15	UHGV
Prokka	UHGV-0010888	GV	Median	393	15	UHGV
Pharokka	UHGV-0011354	Normal	Capacity	68.8849	15	UHGV
Pharokka	UHGV-0011354	GV	Capacity	86.5035	15	UHGV
Pharokka	UHGV-0011354	Normal	Genes_per_KB	1.63009	15	UHGV
Pharokka	UHGV-0011354	GV	Genes_per_KB	1.29196	15	UHGV
Pharokka	UHGV-0011354	Normal	Hypotheticals_percentage	80.805	15	UHGV
Pharokka	UHGV-0011354	GV	Hypotheticals_percentage	78.9062	15	UHGV
Pharokka	UHGV-0011354	Normal	Median	300	15	UHGV
Pharokka	UHGV-0011354	GV	Median	393	15	UHGV
Prokka	UHGV-0011354	Normal	Capacity	69.5611	15	UHGV
Prokka	UHGV-0011354	GV	Capacity	85.8384	15	UHGV
Prokka	UHGV-0011354	Normal	Genes_per_KB	1.75122	15	UHGV
Prokka	UHGV-0011354	GV	Genes_per_KB	1.37776	15	UHGV
Prokka	UHGV-0011354	Normal	Hypotheticals_percentage	78.3862	15	UHGV
Prokka	UHGV-0011354	GV	Hypotheticals_percentage	72.8938	15	UHGV
Prokka	UHGV-0011354	Normal	Median	282	15	UHGV
Prokka	UHGV-0011354	GV	Median	351	15	UHGV
Pharokka	UHGV-0011355	Normal	Capacity	82.996	15	UHGV
Pharokka	UHGV-0011355	GV	Capacity	86.0227	15	UHGV
Pharokka	UHGV-0011355	Normal	Genes_per_KB	1.54808	15	UHGV
Pharokka	UHGV-0011355	GV	Genes_per_KB	1.25357	15	UHGV
Pharokka	UHGV-0011355	Normal	Hypotheticals_percentage	77.561	15	UHGV
Pharokka	UHGV-0011355	GV	Hypotheticals_percentage	72.8916	15	UHGV
Pharokka	UHGV-0011355	Normal	Median	357	15	UHGV
Pharokka	UHGV-0011355	GV	Median	420	15	UHGV
Prokka	UHGV-0011355	Normal	Capacity	82.6887	15	UHGV
Prokka	UHGV-0011355	GV	Capacity	86.318	15	UHGV
Prokka	UHGV-0011355	Normal	Genes_per_KB	1.6236	15	UHGV
Prokka	UHGV-0011355	GV	Genes_per_KB	1.35174	15	UHGV
Prokka	UHGV-0011355	Normal	Hypotheticals_percentage	75.3488	15	UHGV
Prokka	UHGV-0011355	GV	Hypotheticals_percentage	70.9497	15	UHGV
Prokka	UHGV-0011355	Normal	Median	339	15	UHGV
Prokka	UHGV-0011355	GV	Median	363	15	UHGV
Pharokka	UHGV-0011506	Normal	Capacity	62.9862	15	UHGV
Pharokka	UHGV-0011506	GV	Capacity	86.0882	15	UHGV
Pharokka	UHGV-0011506	Normal	Genes_per_KB	1.57641	15	UHGV
Pharokka	UHGV-0011506	GV	Genes_per_KB	1.12832	15	UHGV
Pharokka	UHGV-0011506	Normal	Hypotheticals_percentage	80.137	15	UHGV
Pharokka	UHGV-0011506	GV	Hypotheticals_percentage	74.6411	15	UHGV
Pharokka	UHGV-0011506	Normal	Median	288	15	UHGV
Pharokka	UHGV-0011506	GV	Median	477	15	UHGV
Prokka	UHGV-0011506	Normal	Capacity	63.4802	15	UHGV
Prokka	UHGV-0011506	GV	Capacity	87.8406	15	UHGV
Prokka	UHGV-0011506	Normal	Genes_per_KB	1.65739	15	UHGV
Prokka	UHGV-0011506	GV	Genes_per_KB	1.25249	15	UHGV
Prokka	UHGV-0011506	Normal	Hypotheticals_percentage	81.1075	15	UHGV
Prokka	UHGV-0011506	GV	Hypotheticals_percentage	73.2759	15	UHGV
Prokka	UHGV-0011506	Normal	Median	273	15	UHGV
Prokka	UHGV-0011506	GV	Median	441	15	UHGV
Pharokka	UHGV-0011909	Normal	Capacity	61.4468	15	UHGV
Pharokka	UHGV-0011909	GV	Capacity	92.2836	15	UHGV
Pharokka	UHGV-0011909	Normal	Genes_per_KB	1.69156	15	UHGV
Pharokka	UHGV-0011909	GV	Genes_per_KB	1.1517	15	UHGV
Pharokka	UHGV-0011909	Normal	Hypotheticals_percentage	70.2128	15	UHGV
Pharokka	UHGV-0011909	GV	Hypotheticals_percentage	56.25	15	UHGV
Pharokka	UHGV-0011909	Normal	Median	231	15	UHGV
Pharokka	UHGV-0011909	GV	Median	453	15	UHGV
Prokka	UHGV-0011909	Normal	Capacity	61.436	15	UHGV
Prokka	UHGV-0011909	GV	Capacity	61.436	15	UHGV
Prokka	UHGV-0011909	Normal	Genes_per_KB	1.69156	15	UHGV
Prokka	UHGV-0011909	GV	Genes_per_KB	1.69156	15	UHGV
Prokka	UHGV-0011909	Normal	Hypotheticals_percentage	78.7234	15	UHGV
Prokka	UHGV-0011909	GV	Hypotheticals_percentage	78.7234	15	UHGV
Prokka	UHGV-0011909	Normal	Median	231	15	UHGV
Prokka	UHGV-0011909	GV	Median	231	15	UHGV
Pharokka	UHGV-0012466	Normal	Capacity	67.1454	15	UHGV
Pharokka	UHGV-0012466	GV	Capacity	85.7548	15	UHGV
Pharokka	UHGV-0012466	Normal	Genes_per_KB	1.70128	15	UHGV
Pharokka	UHGV-0012466	GV	Genes_per_KB	1.25747	15	UHGV
Pharokka	UHGV-0012466	Normal	Hypotheticals_percentage	81.2709	15	UHGV
Pharokka	UHGV-0012466	GV	Hypotheticals_percentage	76.0181	15	UHGV
Pharokka	UHGV-0012466	Normal	Median	279	15	UHGV
Pharokka	UHGV-0012466	GV	Median	417	15	UHGV
Prokka	UHGV-0012466	Normal	Capacity	67.1289	15	UHGV
Prokka	UHGV-0012466	GV	Capacity	85.7536	15	UHGV
Prokka	UHGV-0012466	Normal	Genes_per_KB	1.7468	15	UHGV
Prokka	UHGV-0012466	GV	Genes_per_KB	1.30299	15	UHGV
Prokka	UHGV-0012466	Normal	Hypotheticals_percentage	83.7134	15	UHGV
Prokka	UHGV-0012466	GV	Hypotheticals_percentage	75.5459	15	UHGV
Prokka	UHGV-0012466	Normal	Median	270	15	UHGV
Prokka	UHGV-0012466	GV	Median	402	15	UHGV
Pharokka	UHGV-0012849	Normal	Capacity	58.0059	15	UHGV
Pharokka	UHGV-0012849	GV	Capacity	85.5536	15	UHGV
Pharokka	UHGV-0012849	Normal	Genes_per_KB	1.58261	15	UHGV
Pharokka	UHGV-0012849	GV	Genes_per_KB	1.03213	15	UHGV
Pharokka	UHGV-0012849	Normal	Hypotheticals_percentage	67.3913	15	UHGV
Pharokka	UHGV-0012849	GV	Hypotheticals_percentage	53.3333	15	UHGV
Pharokka	UHGV-0012849	Normal	Median	274.5	15	UHGV
Pharokka	UHGV-0012849	GV	Median	474	15	UHGV
Prokka	UHGV-0012849	Normal	Capacity	57.4899	15	UHGV
Prokka	UHGV-0012849	GV	Capacity	57.4899	15	UHGV
Prokka	UHGV-0012849	Normal	Genes_per_KB	1.5482	15	UHGV
Prokka	UHGV-0012849	GV	Genes_per_KB	1.5482	15	UHGV
Prokka	UHGV-0012849	Normal	Hypotheticals_percentage	73.3333	15	UHGV
Prokka	UHGV-0012849	GV	Hypotheticals_percentage	73.3333	15	UHGV
Prokka	UHGV-0012849	Normal	Median	276	15	UHGV
Prokka	UHGV-0012849	GV	Median	276	15	UHGV
Pharokka	UHGV-0013057	Normal	Capacity	66.7757	15	UHGV
Pharokka	UHGV-0013057	GV	Capacity	85.7152	15	UHGV
Pharokka	UHGV-0013057	Normal	Genes_per_KB	1.67863	15	UHGV
Pharokka	UHGV-0013057	GV	Genes_per_KB	1.17012	15	UHGV
Pharokka	UHGV-0013057	Normal	Hypotheticals_percentage	80.456	15	UHGV
Pharokka	UHGV-0013057	GV	Hypotheticals_percentage	74.2991	15	UHGV
Pharokka	UHGV-0013057	Normal	Median	288	15	UHGV
Pharokka	UHGV-0013057	GV	Median	457.5	15	UHGV
Prokka	UHGV-0013057	Normal	Capacity	67.0135	15	UHGV
Prokka	UHGV-0013057	GV	Capacity	87.0751	15	UHGV
Prokka	UHGV-0013057	Normal	Genes_per_KB	1.75518	15	UHGV
Prokka	UHGV-0013057	GV	Genes_per_KB	1.29588	15	UHGV
Prokka	UHGV-0013057	Normal	Hypotheticals_percentage	80.6854	15	UHGV
Prokka	UHGV-0013057	GV	Hypotheticals_percentage	73.4177	15	UHGV
Prokka	UHGV-0013057	Normal	Median	276	15	UHGV
Prokka	UHGV-0013057	GV	Median	432	15	UHGV
Pharokka	UHGV-0013319	Normal	Capacity	61.8957	15	UHGV
Pharokka	UHGV-0013319	GV	Capacity	92.1449	15	UHGV
Pharokka	UHGV-0013319	Normal	Genes_per_KB	1.97685	15	UHGV
Pharokka	UHGV-0013319	GV	Genes_per_KB	1.40124	15	UHGV
Pharokka	UHGV-0013319	Normal	Hypotheticals_percentage	90	15	UHGV
Pharokka	UHGV-0013319	GV	Hypotheticals_percentage	83.4025	15	UHGV
Pharokka	UHGV-0013319	Normal	Median	247.5	15	UHGV
Pharokka	UHGV-0013319	GV	Median	378	15	UHGV
Prokka	UHGV-0013319	Normal	Capacity	61.8282	15	UHGV
Prokka	UHGV-0013319	GV	Capacity	92.4351	15	UHGV
Prokka	UHGV-0013319	Normal	Genes_per_KB	1.98848	15	UHGV
Prokka	UHGV-0013319	GV	Genes_per_KB	1.42449	15	UHGV
Prokka	UHGV-0013319	Normal	Hypotheticals_percentage	90.3509	15	UHGV
Prokka	UHGV-0013319	GV	Hypotheticals_percentage	83.6735	15	UHGV
Prokka	UHGV-0013319	Normal	Median	244.5	15	UHGV
Prokka	UHGV-0013319	GV	Median	378	15	UHGV
Pharokka	UHGV-0013695	Normal	Capacity	63.8098	15	UHGV
Pharokka	UHGV-0013695	GV	Capacity	89.7904	15	UHGV
Pharokka	UHGV-0013695	Normal	Genes_per_KB	1.58565	15	UHGV
Pharokka	UHGV-0013695	GV	Genes_per_KB	1.12341	15	UHGV
Pharokka	UHGV-0013695	Normal	Hypotheticals_percentage	87.4539	15	UHGV
Pharokka	UHGV-0013695	GV	Hypotheticals_percentage	79.6875	15	UHGV
Pharokka	UHGV-0013695	Normal	Median	276	15	UHGV
Pharokka	UHGV-0013695	GV	Median	520.5	15	UHGV
Prokka	UHGV-0013695	Normal	Capacity	63.9672	15	UHGV
Prokka	UHGV-0013695	GV	Capacity	90.8132	15	UHGV
Prokka	UHGV-0013695	Normal	Genes_per_KB	1.66171	15	UHGV
Prokka	UHGV-0013695	GV	Genes_per_KB	1.25214	15	UHGV
Prokka	UHGV-0013695	Normal	Hypotheticals_percentage	82.7465	15	UHGV
Prokka	UHGV-0013695	GV	Hypotheticals_percentage	74.7664	15	UHGV
Prokka	UHGV-0013695	Normal	Median	264	15	UHGV
Prokka	UHGV-0013695	GV	Median	459	15	UHGV
Pharokka	UHGV-0013896	Normal	Capacity	63.4458	15	UHGV
Pharokka	UHGV-0013896	GV	Capacity	95.6734	15	UHGV
Pharokka	UHGV-0013896	Normal	Genes_per_KB	1.64855	15	UHGV
Pharokka	UHGV-0013896	GV	Genes_per_KB	1.00932	15	UHGV
Pharokka	UHGV-0013896	Normal	Hypotheticals_percentage	69.3878	15	UHGV
Pharokka	UHGV-0013896	GV	Hypotheticals_percentage	60	15	UHGV
Pharokka	UHGV-0013896	Normal	Median	264	15	UHGV
Pharokka	UHGV-0013896	GV	Median	483	15	UHGV
Prokka	UHGV-0013896	Normal	Capacity	63.4458	15	UHGV
Prokka	UHGV-0013896	GV	Capacity	63.4458	15	UHGV
Prokka	UHGV-0013896	Normal	Genes_per_KB	1.64855	15	UHGV
Prokka	UHGV-0013896	GV	Genes_per_KB	1.64855	15	UHGV
Prokka	UHGV-0013896	Normal	Hypotheticals_percentage	75.5102	15	UHGV
Prokka	UHGV-0013896	GV	Hypotheticals_percentage	75.5102	15	UHGV
Prokka	UHGV-0013896	Normal	Median	264	15	UHGV
Prokka	UHGV-0013896	GV	Median	264	15	UHGV
Pharokka	UHGV-0014257	Normal	Capacity	64.1336	15	UHGV
Pharokka	UHGV-0014257	GV	Capacity	87.3689	15	UHGV
Pharokka	UHGV-0014257	Normal	Genes_per_KB	1.63323	15	UHGV
Pharokka	UHGV-0014257	GV	Genes_per_KB	1.14885	15	UHGV
Pharokka	UHGV-0014257	Normal	Hypotheticals_percentage	79.8479	15	UHGV
Pharokka	UHGV-0014257	GV	Hypotheticals_percentage	74.5946	15	UHGV
Pharokka	UHGV-0014257	Normal	Median	291	15	UHGV
Pharokka	UHGV-0014257	GV	Median	453	15	UHGV
Prokka	UHGV-0014257	Normal	Capacity	64.6192	15	UHGV
Prokka	UHGV-0014257	GV	Capacity	89.1456	15	UHGV
Prokka	UHGV-0014257	Normal	Genes_per_KB	1.70154	15	UHGV
Prokka	UHGV-0014257	GV	Genes_per_KB	1.26063	15	UHGV
Prokka	UHGV-0014257	Normal	Hypotheticals_percentage	82.4818	15	UHGV
Prokka	UHGV-0014257	GV	Hypotheticals_percentage	75.3695	15	UHGV
Prokka	UHGV-0014257	Normal	Median	282	15	UHGV
Prokka	UHGV-0014257	GV	Median	432	15	UHGV
Pharokka	UHGV-0014449	Normal	Capacity	75.7795	4	UHGV
Pharokka	UHGV-0014449	GV	Capacity	90.5084	4	UHGV
Pharokka	UHGV-0014449	Normal	Genes_per_KB	1.93579	4	UHGV
Pharokka	UHGV-0014449	GV	Genes_per_KB	1.05247	4	UHGV
Pharokka	UHGV-0014449	Normal	Hypotheticals_percentage	88.0259	4	UHGV
Pharokka	UHGV-0014449	GV	Hypotheticals_percentage	80.9524	4	UHGV
Pharokka	UHGV-0014449	Normal	Median	294	4	UHGV
Pharokka	UHGV-0014449	GV	Median	499.5	4	UHGV
Prokka	UHGV-0014449	Normal	Capacity	75.2376	4	UHGV
Prokka	UHGV-0014449	GV	Capacity	92.3327	4	UHGV
Prokka	UHGV-0014449	Normal	Genes_per_KB	1.92952	4	UHGV
Prokka	UHGV-0014449	GV	Genes_per_KB	1.1715	4	UHGV
Prokka	UHGV-0014449	Normal	Hypotheticals_percentage	89.6104	4	UHGV
Prokka	UHGV-0014449	GV	Hypotheticals_percentage	81.2834	4	UHGV
Prokka	UHGV-0014449	Normal	Median	294	4	UHGV
Prokka	UHGV-0014449	GV	Median	462	4	UHGV
Pharokka	UHGV-0014520	Normal	Capacity	65.9839	15	UHGV
Pharokka	UHGV-0014520	GV	Capacity	91.8462	15	UHGV
Pharokka	UHGV-0014520	Normal	Genes_per_KB	1.94162	15	UHGV
Pharokka	UHGV-0014520	GV	Genes_per_KB	1.00964	15	UHGV
Pharokka	UHGV-0014520	Normal	Hypotheticals_percentage	90.5	15	UHGV
Pharokka	UHGV-0014520	GV	Hypotheticals_percentage	83.6538	15	UHGV
Pharokka	UHGV-0014520	Normal	Median	249	15	UHGV
Pharokka	UHGV-0014520	GV	Median	531	15	UHGV
Prokka	UHGV-0014520	Normal	Capacity	66.3741	15	UHGV
Prokka	UHGV-0014520	GV	Capacity	91.4559	15	UHGV
Prokka	UHGV-0014520	Normal	Genes_per_KB	1.97074	15	UHGV
Prokka	UHGV-0014520	GV	Genes_per_KB	1.06789	15	UHGV
Prokka	UHGV-0014520	Normal	Hypotheticals_percentage	89.6552	15	UHGV
Prokka	UHGV-0014520	GV	Hypotheticals_percentage	80.9091	15	UHGV
Prokka	UHGV-0014520	Normal	Median	249	15	UHGV
Prokka	UHGV-0014520	GV	Median	498	15	UHGV
Pharokka	UHGV-0014521	Normal	Capacity	70.5598	15	UHGV
Pharokka	UHGV-0014521	GV	Capacity	91.4271	15	UHGV
Pharokka	UHGV-0014521	Normal	Genes_per_KB	1.75288	15	UHGV
Pharokka	UHGV-0014521	GV	Genes_per_KB	0.871371	15	UHGV
Pharokka	UHGV-0014521	Normal	Hypotheticals_percentage	87.8613	15	UHGV
Pharokka	UHGV-0014521	GV	Hypotheticals_percentage	79.0698	15	UHGV
Pharokka	UHGV-0014521	Normal	Median	339	15	UHGV
Pharokka	UHGV-0014521	GV	Median	561	15	UHGV
Prokka	UHGV-0014521	Normal	Capacity	71.1576	15	UHGV
Prokka	UHGV-0014521	GV	Capacity	71.1576	15	UHGV
Prokka	UHGV-0014521	Normal	Genes_per_KB	1.7934	15	UHGV
Prokka	UHGV-0014521	GV	Genes_per_KB	1.7934	15	UHGV
Prokka	UHGV-0014521	Normal	Hypotheticals_percentage	87.5706	15	UHGV
Prokka	UHGV-0014521	GV	Hypotheticals_percentage	87.0056	15	UHGV
Prokka	UHGV-0014521	Normal	Median	333	15	UHGV
Prokka	UHGV-0014521	GV	Median	333	15	UHGV
Pharokka	UHGV-0014789	Normal	Capacity	73.8342	15	UHGV
Pharokka	UHGV-0014789	GV	Capacity	85.4708	15	UHGV
Pharokka	UHGV-0014789	Normal	Genes_per_KB	1.47875	15	UHGV
Pharokka	UHGV-0014789	GV	Genes_per_KB	1.23117	15	UHGV
Pharokka	UHGV-0014789	Normal	Hypotheticals_percentage	73.7557	15	UHGV
Pharokka	UHGV-0014789	GV	Hypotheticals_percentage	69.5652	15	UHGV
Pharokka	UHGV-0014789	Normal	Median	384	15	UHGV
Pharokka	UHGV-0014789	GV	Median	448.5	15	UHGV
Prokka	UHGV-0014789	Normal	Capacity	75.0922	15	UHGV
Prokka	UHGV-0014789	GV	Capacity	86.8251	15	UHGV
Prokka	UHGV-0014789	Normal	Genes_per_KB	1.67279	15	UHGV
Prokka	UHGV-0014789	GV	Genes_per_KB	1.43191	15	UHGV
Prokka	UHGV-0014789	Normal	Hypotheticals_percentage	68.4	15	UHGV
Prokka	UHGV-0014789	GV	Hypotheticals_percentage	62.1495	15	UHGV
Prokka	UHGV-0014789	Normal	Median	327	15	UHGV
Prokka	UHGV-0014789	GV	Median	388.5	15	UHGV
Pharokka	UHGV-0014790	Normal	Capacity	69.7917	15	UHGV
Pharokka	UHGV-0014790	GV	Capacity	92.5176	15	UHGV
Pharokka	UHGV-0014790	Normal	Genes_per_KB	1.93543	15	UHGV
Pharokka	UHGV-0014790	GV	Genes_per_KB	1.04513	15	UHGV
Pharokka	UHGV-0014790	Normal	Hypotheticals_percentage	78	15	UHGV
Pharokka	UHGV-0014790	GV	Hypotheticals_percentage	59.2593	15	UHGV
Pharokka	UHGV-0014790	Normal	Median	216	15	UHGV
Pharokka	UHGV-0014790	GV	Median	459	15	UHGV
Prokka	UHGV-0014790	Normal	Capacity	69.1531	15	UHGV
Prokka	UHGV-0014790	GV	Capacity	69.1531	15	UHGV
Prokka	UHGV-0014790	Normal	Genes_per_KB	1.89673	15	UHGV
Prokka	UHGV-0014790	GV	Genes_per_KB	1.89673	15	UHGV
Prokka	UHGV-0014790	Normal	Hypotheticals_percentage	81.6327	15	UHGV
Prokka	UHGV-0014790	GV	Hypotheticals_percentage	81.6327	15	UHGV
Prokka	UHGV-0014790	Normal	Median	216	15	UHGV
Prokka	UHGV-0014790	GV	Median	216	15	UHGV
Pharokka	UHGV-0014815	Normal	Capacity	75.3441	15	UHGV
Pharokka	UHGV-0014815	GV	Capacity	91.4098	15	UHGV
Pharokka	UHGV-0014815	Normal	Genes_per_KB	1.70706	15	UHGV
Pharokka	UHGV-0014815	GV	Genes_per_KB	1.33796	15	UHGV
Pharokka	UHGV-0014815	Normal	Hypotheticals_percentage	81.8182	15	UHGV
Pharokka	UHGV-0014815	GV	Hypotheticals_percentage	73.6677	15	UHGV
Pharokka	UHGV-0014815	Normal	Median	324	15	UHGV
Pharokka	UHGV-0014815	GV	Median	483	15	UHGV
Prokka	UHGV-0014815	Normal	Capacity	75.2582	15	UHGV
Prokka	UHGV-0014815	GV	Capacity	91.768	15	UHGV
Prokka	UHGV-0014815	Normal	Genes_per_KB	1.74061	15	UHGV
Prokka	UHGV-0014815	GV	Genes_per_KB	1.3841	15	UHGV
Prokka	UHGV-0014815	Normal	Hypotheticals_percentage	82.8916	15	UHGV
Prokka	UHGV-0014815	GV	Hypotheticals_percentage	76.6667	15	UHGV
Prokka	UHGV-0014815	Normal	Median	321	15	UHGV
Prokka	UHGV-0014815	GV	Median	478.5	15	UHGV
Pharokka	UHGV-0014816	Normal	Capacity	61.7453	15	UHGV
Pharokka	UHGV-0014816	GV	Capacity	85.8212	15	UHGV
Pharokka	UHGV-0014816	Normal	Genes_per_KB	1.75725	15	UHGV
Pharokka	UHGV-0014816	GV	Genes_per_KB	1.26564	15	UHGV
Pharokka	UHGV-0014816	Normal	Hypotheticals_percentage	82.4405	15	UHGV
Pharokka	UHGV-0014816	GV	Hypotheticals_percentage	74.3802	15	UHGV
Pharokka	UHGV-0014816	Normal	Median	255	15	UHGV
Pharokka	UHGV-0014816	GV	Median	420	15	UHGV
Prokka	UHGV-0014816	Normal	Capacity	62.386	15	UHGV
Prokka	UHGV-0014816	GV	Capacity	83.4102	15	UHGV
Prokka	UHGV-0014816	Normal	Genes_per_KB	1.84093	15	UHGV
Prokka	UHGV-0014816	GV	Genes_per_KB	1.3284	15	UHGV
Prokka	UHGV-0014816	Normal	Hypotheticals_percentage	82.9545	15	UHGV
Prokka	UHGV-0014816	GV	Hypotheticals_percentage	72.0472	15	UHGV
Prokka	UHGV-0014816	Normal	Median	244.5	15	UHGV
Prokka	UHGV-0014816	GV	Median	378	15	UHGV
Pharokka	UHGV-0014860	Normal	Capacity	63.3788	15	UHGV
Pharokka	UHGV-0014860	GV	Capacity	92.1253	15	UHGV
Pharokka	UHGV-0014860	Normal	Genes_per_KB	1.80419	15	UHGV
Pharokka	UHGV-0014860	GV	Genes_per_KB	1.26401	15	UHGV
Pharokka	UHGV-0014860	Normal	Hypotheticals_percentage	88.024	15	UHGV
Pharokka	UHGV-0014860	GV	Hypotheticals_percentage	81.1966	15	UHGV
Pharokka	UHGV-0014860	Normal	Median	259.5	15	UHGV
Pharokka	UHGV-0014860	GV	Median	409.5	15	UHGV
Prokka	UHGV-0014860	Normal	Capacity	63.744	15	UHGV
Prokka	UHGV-0014860	GV	Capacity	92.8956	15	UHGV
Prokka	UHGV-0014860	Normal	Genes_per_KB	1.8528	15	UHGV
Prokka	UHGV-0014860	GV	Genes_per_KB	1.33423	15	UHGV
Prokka	UHGV-0014860	Normal	Hypotheticals_percentage	87.172	15	UHGV
Prokka	UHGV-0014860	GV	Hypotheticals_percentage	80.9717	15	UHGV
Prokka	UHGV-0014860	Normal	Median	255	15	UHGV
Prokka	UHGV-0014860	GV	Median	396	15	UHGV
Pharokka	UHGV-0015122	Normal	Capacity	73.0908	15	UHGV
Pharokka	UHGV-0015122	GV	Capacity	90.9769	15	UHGV
Pharokka	UHGV-0015122	Normal	Genes_per_KB	1.82149	15	UHGV
Pharokka	UHGV-0015122	GV	Genes_per_KB	1.15509	15	UHGV
Pharokka	UHGV-0015122	Normal	Hypotheticals_percentage	58.5366	15	UHGV
Pharokka	UHGV-0015122	GV	Hypotheticals_percentage	46.1538	15	UHGV
Pharokka	UHGV-0015122	Normal	Median	363	15	UHGV
Pharokka	UHGV-0015122	GV	Median	477	15	UHGV
Prokka	UHGV-0015122	Normal	Capacity	72.1311	15	UHGV
Prokka	UHGV-0015122	GV	Capacity	72.1311	15	UHGV
Prokka	UHGV-0015122	Normal	Genes_per_KB	1.77707	15	UHGV
Prokka	UHGV-0015122	GV	Genes_per_KB	1.77707	15	UHGV
Prokka	UHGV-0015122	Normal	Hypotheticals_percentage	72.5	15	UHGV
Prokka	UHGV-0015122	GV	Hypotheticals_percentage	72.5	15	UHGV
Prokka	UHGV-0015122	Normal	Median	366	15	UHGV
Prokka	UHGV-0015122	GV	Median	366	15	UHGV
Pharokka	UHGV-0015433	Normal	Capacity	67.3139	15	UHGV
Pharokka	UHGV-0015433	GV	Capacity	90.5549	15	UHGV
Pharokka	UHGV-0015433	Normal	Genes_per_KB	1.66874	15	UHGV
Pharokka	UHGV-0015433	GV	Genes_per_KB	0.950676	15	UHGV
Pharokka	UHGV-0015433	Normal	Hypotheticals_percentage	89.697	15	UHGV
Pharokka	UHGV-0015433	GV	Hypotheticals_percentage	80.8511	15	UHGV
Pharokka	UHGV-0015433	Normal	Median	339	15	UHGV
Pharokka	UHGV-0015433	GV	Median	537	15	UHGV
Prokka	UHGV-0015433	Normal	Capacity	66.7506	15	UHGV
Prokka	UHGV-0015433	GV	Capacity	66.7506	15	UHGV
Prokka	UHGV-0015433	Normal	Genes_per_KB	1.66874	15	UHGV
Prokka	UHGV-0015433	GV	Genes_per_KB	1.66874	15	UHGV
Prokka	UHGV-0015433	Normal	Hypotheticals_percentage	88.4848	15	UHGV
Prokka	UHGV-0015433	GV	Hypotheticals_percentage	88.4848	15	UHGV
Prokka	UHGV-0015433	Normal	Median	330	15	UHGV
Prokka	UHGV-0015433	GV	Median	330	15	UHGV
Pharokka	UHGV-0015475	Normal	Capacity	64.5488	15	UHGV
Pharokka	UHGV-0015475	GV	Capacity	91.469	15	UHGV
Pharokka	UHGV-0015475	Normal	Genes_per_KB	1.82786	15	UHGV
Pharokka	UHGV-0015475	GV	Genes_per_KB	0.899871	15	UHGV
Pharokka	UHGV-0015475	Normal	Hypotheticals_percentage	88.2051	15	UHGV
Pharokka	UHGV-0015475	GV	Hypotheticals_percentage	78.125	15	UHGV
Pharokka	UHGV-0015475	Normal	Median	288	15	UHGV
Pharokka	UHGV-0015475	GV	Median	586.5	15	UHGV
Prokka	UHGV-0015475	Normal	Capacity	64.2189	15	UHGV
Prokka	UHGV-0015475	GV	Capacity	89.8202	15	UHGV
Prokka	UHGV-0015475	Normal	Genes_per_KB	1.80911	15	UHGV
Prokka	UHGV-0015475	GV	Genes_per_KB	0.927992	15	UHGV
Prokka	UHGV-0015475	Normal	Hypotheticals_percentage	89.1192	15	UHGV
Prokka	UHGV-0015475	GV	Hypotheticals_percentage	78.7879	15	UHGV
Prokka	UHGV-0015475	Normal	Median	291	15	UHGV
Prokka	UHGV-0015475	GV	Median	567	15	UHGV
Pharokka	UHGV-0015651	Normal	Capacity	56.7232	15	UHGV
Pharokka	UHGV-0015651	GV	Capacity	85.0869	15	UHGV
Pharokka	UHGV-0015651	Normal	Genes_per_KB	1.62341	15	UHGV
Pharokka	UHGV-0015651	GV	Genes_per_KB	1.18523	15	UHGV
Pharokka	UHGV-0015651	Normal	Hypotheticals_percentage	80.531	15	UHGV
Pharokka	UHGV-0015651	GV	Hypotheticals_percentage	76.9697	15	UHGV
Pharokka	UHGV-0015651	Normal	Median	252	15	UHGV
Pharokka	UHGV-0015651	GV	Median	441	15	UHGV
Prokka	UHGV-0015651	Normal	Capacity	57.7087	15	UHGV
Prokka	UHGV-0015651	GV	Capacity	86.2599	15	UHGV
Prokka	UHGV-0015651	Normal	Genes_per_KB	1.75989	15	UHGV
Prokka	UHGV-0015651	GV	Genes_per_KB	1.34327	15	UHGV
Prokka	UHGV-0015651	Normal	Hypotheticals_percentage	78.7755	15	UHGV
Prokka	UHGV-0015651	GV	Hypotheticals_percentage	69.5187	15	UHGV
Prokka	UHGV-0015651	Normal	Median	237	15	UHGV
Prokka	UHGV-0015651	GV	Median	378	15	UHGV
Pharokka	UHGV-0015702	Normal	Capacity	77.2001	15	UHGV
Pharokka	UHGV-0015702	GV	Capacity	84.2375	15	UHGV
Pharokka	UHGV-0015702	Normal	Genes_per_KB	1.53137	15	UHGV
Pharokka	UHGV-0015702	GV	Genes_per_KB	1.27844	15	UHGV
Pharokka	UHGV-0015702	Normal	Hypotheticals_percentage	84.0841	15	UHGV
Pharokka	UHGV-0015702	GV	Hypotheticals_percentage	81.295	15	UHGV
Pharokka	UHGV-0015702	Normal	Median	375	15	UHGV
Pharokka	UHGV-0015702	GV	Median	472.5	15	UHGV
Prokka	UHGV-0015702	Normal	Capacity	77.7685	15	UHGV
Prokka	UHGV-0015702	GV	Capacity	85.4654	15	UHGV
Prokka	UHGV-0015702	Normal	Genes_per_KB	1.60954	15	UHGV
Prokka	UHGV-0015702	GV	Genes_per_KB	1.38421	15	UHGV
Prokka	UHGV-0015702	Normal	Hypotheticals_percentage	82.8571	15	UHGV
Prokka	UHGV-0015702	GV	Hypotheticals_percentage	78.4053	15	UHGV
Prokka	UHGV-0015702	Normal	Median	363	15	UHGV
Prokka	UHGV-0015702	GV	Median	447	15	UHGV
Pharokka	UHGV-0015843	Normal	Capacity	60.4574	15	UHGV
Pharokka	UHGV-0015843	GV	Capacity	91.5514	15	UHGV
Pharokka	UHGV-0015843	Normal	Genes_per_KB	1.74519	15	UHGV
Pharokka	UHGV-0015843	GV	Genes_per_KB	1.24958	15	UHGV
Pharokka	UHGV-0015843	Normal	Hypotheticals_percentage	90.0302	15	UHGV
Pharokka	UHGV-0015843	GV	Hypotheticals_percentage	83.1224	15	UHGV
Pharokka	UHGV-0015843	Normal	Median	255	15	UHGV
Pharokka	UHGV-0015843	GV	Median	414	15	UHGV
Prokka	UHGV-0015843	Normal	Capacity	61.1692	15	UHGV
Prokka	UHGV-0015843	GV	Capacity	92.2379	15	UHGV
Prokka	UHGV-0015843	Normal	Genes_per_KB	1.81373	15	UHGV
Prokka	UHGV-0015843	GV	Genes_per_KB	1.30758	15	UHGV
Prokka	UHGV-0015843	Normal	Hypotheticals_percentage	89.2442	15	UHGV
Prokka	UHGV-0015843	GV	Hypotheticals_percentage	82.2581	15	UHGV
Prokka	UHGV-0015843	Normal	Median	247.5	15	UHGV
Prokka	UHGV-0015843	GV	Median	405	15	UHGV
Pharokka	UHGV-0015997	Normal	Capacity	71.6555	15	UHGV
Pharokka	UHGV-0015997	GV	Capacity	83.9693	15	UHGV
Pharokka	UHGV-0015997	Normal	Genes_per_KB	1.66625	15	UHGV
Pharokka	UHGV-0015997	GV	Genes_per_KB	1.13833	15	UHGV
Pharokka	UHGV-0015997	Normal	Hypotheticals_percentage	77.2277	15	UHGV
Pharokka	UHGV-0015997	GV	Hypotheticals_percentage	71.0145	15	UHGV
Pharokka	UHGV-0015997	Normal	Median	342	15	UHGV
Pharokka	UHGV-0015997	GV	Median	507	15	UHGV
Prokka	UHGV-0015997	Normal	Capacity	71.6506	15	UHGV
Prokka	UHGV-0015997	GV	Capacity	84.2588	15	UHGV
Prokka	UHGV-0015997	Normal	Genes_per_KB	1.69925	15	UHGV
Prokka	UHGV-0015997	GV	Genes_per_KB	1.18782	15	UHGV
Prokka	UHGV-0015997	Normal	Hypotheticals_percentage	79.6117	15	UHGV
Prokka	UHGV-0015997	GV	Hypotheticals_percentage	72.9167	15	UHGV
Prokka	UHGV-0015997	Normal	Median	331.5	15	UHGV
Prokka	UHGV-0015997	GV	Median	502.5	15	UHGV
Pharokka	UHGV-0016401	Normal	Capacity	52.5295	15	UHGV
Pharokka	UHGV-0016401	GV	Capacity	84.8451	15	UHGV
Pharokka	UHGV-0016401	Normal	Genes_per_KB	1.80021	15	UHGV
Pharokka	UHGV-0016401	GV	Genes_per_KB	1.24913	15	UHGV
Pharokka	UHGV-0016401	Normal	Hypotheticals_percentage	75.5102	15	UHGV
Pharokka	UHGV-0016401	GV	Hypotheticals_percentage	55.8824	15	UHGV
Pharokka	UHGV-0016401	Normal	Median	264	15	UHGV
Pharokka	UHGV-0016401	GV	Median	388.5	15	UHGV
Prokka	UHGV-0016401	Normal	Capacity	52.8087	15	UHGV
Prokka	UHGV-0016401	GV	Capacity	52.8087	15	UHGV
Prokka	UHGV-0016401	Normal	Genes_per_KB	1.83695	15	UHGV
Prokka	UHGV-0016401	GV	Genes_per_KB	1.83695	15	UHGV
Prokka	UHGV-0016401	Normal	Hypotheticals_percentage	78	15	UHGV
Prokka	UHGV-0016401	GV	Hypotheticals_percentage	78	15	UHGV
Prokka	UHGV-0016401	Normal	Median	252	15	UHGV
Prokka	UHGV-0016401	GV	Median	252	15	UHGV
Pharokka	UHGV-0016670	Normal	Capacity	64.213	15	UHGV
Pharokka	UHGV-0016670	GV	Capacity	93.1835	15	UHGV
Pharokka	UHGV-0016670	Normal	Genes_per_KB	1.92974	15	UHGV
Pharokka	UHGV-0016670	GV	Genes_per_KB	1.35839	15	UHGV
Pharokka	UHGV-0016670	Normal	Hypotheticals_percentage	88.2175	15	UHGV
Pharokka	UHGV-0016670	GV	Hypotheticals_percentage	81.9742	15	UHGV
Pharokka	UHGV-0016670	Normal	Median	249	15	UHGV
Pharokka	UHGV-0016670	GV	Median	378	15	UHGV
Prokka	UHGV-0016670	Normal	Capacity	64.4695	15	UHGV
Prokka	UHGV-0016670	GV	Capacity	92.0986	15	UHGV
Prokka	UHGV-0016670	Normal	Genes_per_KB	1.97055	15	UHGV
Prokka	UHGV-0016670	GV	Genes_per_KB	1.4575	15	UHGV
Prokka	UHGV-0016670	Normal	Hypotheticals_percentage	88.7574	15	UHGV
Prokka	UHGV-0016670	GV	Hypotheticals_percentage	83.2	15	UHGV
Prokka	UHGV-0016670	Normal	Median	244.5	15	UHGV
Prokka	UHGV-0016670	GV	Median	345	15	UHGV
Pharokka	UHGV-0016703	Normal	Capacity	62.8804	15	UHGV
Pharokka	UHGV-0016703	GV	Capacity	84.0212	15	UHGV
Pharokka	UHGV-0016703	Normal	Genes_per_KB	1.80691	15	UHGV
Pharokka	UHGV-0016703	GV	Genes_per_KB	1.35518	15	UHGV
Pharokka	UHGV-0016703	Normal	Hypotheticals_percentage	68.1818	15	UHGV
Pharokka	UHGV-0016703	GV	Hypotheticals_percentage	48.4848	15	UHGV
Pharokka	UHGV-0016703	Normal	Median	249	15	UHGV
Pharokka	UHGV-0016703	GV	Median	384	15	UHGV
Prokka	UHGV-0016703	Normal	Capacity	62.8804	15	UHGV
Prokka	UHGV-0016703	GV	Capacity	62.8804	15	UHGV
Prokka	UHGV-0016703	Normal	Genes_per_KB	1.80691	15	UHGV
Prokka	UHGV-0016703	GV	Genes_per_KB	1.80691	15	UHGV
Prokka	UHGV-0016703	Normal	Hypotheticals_percentage	72.7273	15	UHGV
Prokka	UHGV-0016703	GV	Hypotheticals_percentage	72.7273	15	UHGV
Prokka	UHGV-0016703	Normal	Median	249	15	UHGV
Prokka	UHGV-0016703	GV	Median	249	15	UHGV
Pharokka	UHGV-0016768	Normal	Capacity	79.6472	15	UHGV
Pharokka	UHGV-0016768	GV	Capacity	79.1853	15	UHGV
Pharokka	UHGV-0016768	Normal	Genes_per_KB	1.49538	15	UHGV
Pharokka	UHGV-0016768	GV	Genes_per_KB	1.20611	15	UHGV
Pharokka	UHGV-0016768	Normal	Hypotheticals_percentage	82.2951	15	UHGV
Pharokka	UHGV-0016768	GV	Hypotheticals_percentage	78.8618	15	UHGV
Pharokka	UHGV-0016768	Normal	Median	390	15	UHGV
Pharokka	UHGV-0016768	GV	Median	427.5	15	UHGV
Prokka	UHGV-0016768	Normal	Capacity	80.0144	15	UHGV
Prokka	UHGV-0016768	GV	Capacity	80.4616	15	UHGV
Prokka	UHGV-0016768	Normal	Genes_per_KB	1.54441	15	UHGV
Prokka	UHGV-0016768	GV	Genes_per_KB	1.27965	15	UHGV
Prokka	UHGV-0016768	Normal	Hypotheticals_percentage	80.9524	15	UHGV
Prokka	UHGV-0016768	GV	Hypotheticals_percentage	77.3946	15	UHGV
Prokka	UHGV-0016768	Normal	Median	381	15	UHGV
Prokka	UHGV-0016768	GV	Median	414	15	UHGV
Pharokka	UHGV-0016781	Normal	Capacity	64.1671	15	UHGV
Pharokka	UHGV-0016781	GV	Capacity	90.5051	15	UHGV
Pharokka	UHGV-0016781	Normal	Genes_per_KB	1.96282	15	UHGV
Pharokka	UHGV-0016781	GV	Genes_per_KB	0.943297	15	UHGV
Pharokka	UHGV-0016781	Normal	Hypotheticals_percentage	91.7476	15	UHGV
Pharokka	UHGV-0016781	GV	Hypotheticals_percentage	81.8182	15	UHGV
Pharokka	UHGV-0016781	Normal	Median	237	15	UHGV
Pharokka	UHGV-0016781	GV	Median	534	15	UHGV
Prokka	UHGV-0016781	Normal	Capacity	64.5301	15	UHGV
Prokka	UHGV-0016781	GV	Capacity	91.9086	15	UHGV
Prokka	UHGV-0016781	Normal	Genes_per_KB	2.01046	15	UHGV
Prokka	UHGV-0016781	GV	Genes_per_KB	1.01952	15	UHGV
Prokka	UHGV-0016781	Normal	Hypotheticals_percentage	90.5213	15	UHGV
Prokka	UHGV-0016781	GV	Hypotheticals_percentage	79.4393	15	UHGV
Prokka	UHGV-0016781	Normal	Median	231	15	UHGV
Prokka	UHGV-0016781	GV	Median	498	15	UHGV
Pharokka	UHGV-0016789	Normal	Capacity	80.8859	15	UHGV
Pharokka	UHGV-0016789	GV	Capacity	84.7861	15	UHGV
Pharokka	UHGV-0016789	Normal	Genes_per_KB	1.60344	15	UHGV
Pharokka	UHGV-0016789	GV	Genes_per_KB	1.24211	15	UHGV
Pharokka	UHGV-0016789	Normal	Hypotheticals_percentage	78.4038	15	UHGV
Pharokka	UHGV-0016789	GV	Hypotheticals_percentage	75.1515	15	UHGV
Pharokka	UHGV-0016789	Normal	Median	339	15	UHGV
Pharokka	UHGV-0016789	GV	Median	393	15	UHGV
Prokka	UHGV-0016789	Normal	Capacity	81.6244	15	UHGV
Prokka	UHGV-0016789	GV	Capacity	84.899	15	UHGV
Prokka	UHGV-0016789	Normal	Genes_per_KB	1.70131	15	UHGV
Prokka	UHGV-0016789	GV	Genes_per_KB	1.33244	15	UHGV
Prokka	UHGV-0016789	Normal	Hypotheticals_percentage	77.4336	15	UHGV
Prokka	UHGV-0016789	GV	Hypotheticals_percentage	71.7514	15	UHGV
Prokka	UHGV-0016789	Normal	Median	319.5	15	UHGV
Prokka	UHGV-0016789	GV	Median	369	15	UHGV
Pharokka	UHGV-0016932	Normal	Capacity	60.5528	15	UHGV
Pharokka	UHGV-0016932	GV	Capacity	85.249	15	UHGV
Pharokka	UHGV-0016932	Normal	Genes_per_KB	1.60055	15	UHGV
Pharokka	UHGV-0016932	GV	Genes_per_KB	1.25449	15	UHGV
Pharokka	UHGV-0016932	Normal	Hypotheticals_percentage	59.4595	15	UHGV
Pharokka	UHGV-0016932	GV	Hypotheticals_percentage	41.3793	15	UHGV
Pharokka	UHGV-0016932	Normal	Median	261	15	UHGV
Pharokka	UHGV-0016932	GV	Median	387	15	UHGV
Prokka	UHGV-0016932	Normal	Capacity	60.5528	15	UHGV
Prokka	UHGV-0016932	GV	Capacity	60.5528	15	UHGV
Prokka	UHGV-0016932	Normal	Genes_per_KB	1.60055	15	UHGV
Prokka	UHGV-0016932	GV	Genes_per_KB	1.60055	15	UHGV
Prokka	UHGV-0016932	Normal	Hypotheticals_percentage	72.973	15	UHGV
Prokka	UHGV-0016932	GV	Hypotheticals_percentage	72.973	15	UHGV
Prokka	UHGV-0016932	Normal	Median	261	15	UHGV
Prokka	UHGV-0016932	GV	Median	261	15	UHGV
Pharokka	UHGV-0016941	Normal	Capacity	63.4093	15	UHGV
Pharokka	UHGV-0016941	GV	Capacity	85.2165	15	UHGV
Pharokka	UHGV-0016941	Normal	Genes_per_KB	1.64692	15	UHGV
Pharokka	UHGV-0016941	GV	Genes_per_KB	1.10298	15	UHGV
Pharokka	UHGV-0016941	Normal	Hypotheticals_percentage	79.5107	15	UHGV
Pharokka	UHGV-0016941	GV	Hypotheticals_percentage	71.2329	15	UHGV
Pharokka	UHGV-0016941	Normal	Median	267	15	UHGV
Pharokka	UHGV-0016941	GV	Median	486	15	UHGV
Prokka	UHGV-0016941	Normal	Capacity	64.1401	15	UHGV
Prokka	UHGV-0016941	GV	Capacity	88.0385	15	UHGV
Prokka	UHGV-0016941	Normal	Genes_per_KB	1.76275	15	UHGV
Prokka	UHGV-0016941	GV	Genes_per_KB	1.29436	15	UHGV
Prokka	UHGV-0016941	Normal	Hypotheticals_percentage	78.2857	15	UHGV
Prokka	UHGV-0016941	GV	Hypotheticals_percentage	66.9261	15	UHGV
Prokka	UHGV-0016941	Normal	Median	253.5	15	UHGV
Prokka	UHGV-0016941	GV	Median	411	15	UHGV
Pharokka	UHGV-0017009	Normal	Capacity	65.8066	15	UHGV
Pharokka	UHGV-0017009	GV	Capacity	85.0487	15	UHGV
Pharokka	UHGV-0017009	Normal	Genes_per_KB	1.81987	15	UHGV
Pharokka	UHGV-0017009	GV	Genes_per_KB	1.33457	15	UHGV
Pharokka	UHGV-0017009	Normal	Hypotheticals_percentage	62.2222	15	UHGV
Pharokka	UHGV-0017009	GV	Hypotheticals_percentage	51.5152	15	UHGV
Pharokka	UHGV-0017009	Normal	Median	261	15	UHGV
Pharokka	UHGV-0017009	GV	Median	363	15	UHGV
Prokka	UHGV-0017009	Normal	Capacity	64.8481	15	UHGV
Prokka	UHGV-0017009	GV	Capacity	64.8481	15	UHGV
Prokka	UHGV-0017009	Normal	Genes_per_KB	1.77943	15	UHGV
Prokka	UHGV-0017009	GV	Genes_per_KB	1.77943	15	UHGV
Prokka	UHGV-0017009	Normal	Hypotheticals_percentage	75	15	UHGV
Prokka	UHGV-0017009	GV	Hypotheticals_percentage	75	15	UHGV
Prokka	UHGV-0017009	Normal	Median	262.5	15	UHGV
Prokka	UHGV-0017009	GV	Median	262.5	15	UHGV
Pharokka	UHGV-0017341	Normal	Capacity	80.2084	15	UHGV
Pharokka	UHGV-0017341	GV	Capacity	83.9953	15	UHGV
Pharokka	UHGV-0017341	Normal	Genes_per_KB	1.58904	15	UHGV
Pharokka	UHGV-0017341	GV	Genes_per_KB	1.37925	15	UHGV
Pharokka	UHGV-0017341	Normal	Hypotheticals_percentage	83.427	15	UHGV
Pharokka	UHGV-0017341	GV	Hypotheticals_percentage	82.2006	15	UHGV
Pharokka	UHGV-0017341	Normal	Median	390	15	UHGV
[truncated: 10,601 more rows]
